# Supplementary material for: Poly[μ-azido-(μ3-nicotinato N-oxide)zinc(II)]
Source: Acta Crystallogr Sect E Struct Rep Online. 2008 Nov 29;64(Pt 12):m1629. doi: 10.1107/S1600536808039275 (PMC2960059; doi:10.1107/S1600536808039275)
Supplement: Supplementary file 1 [file e-64-m1629-sup1.cif]

##############################################################################
###                                                                        ###
###        Electronic paper (Acta Crystallographica Section E)             ###
###                                                                        ###
##############################################################################
#                                                                            #
# This CIF contains the data in a paper accepted for publication in Acta     #
# Crystallographica Section E. It conforms to the requirements of Notes      #
# for Authors for Section E, and has been peer reviewed under the auspices   #
# of the IUCr Commission on Journals.                                        #
#                                                                            #
# Full details of the Crystallographic Information File format               #
# are given in the paper "The Crystallographic Information File (CIF):       #
# a New Standard Archive File for Crystallography" by S. R. Hall, F. H.      #
# Allen and I. D. Brown [Acta Cryst. (1991), A47, 655-685].                  #
#                                                                            #
# The current version of the core CIF dictionary is obtainable from          #
# ftp://ftp.iucr.org/pub/cif_core.dic. The current version number is 2.4.    #
#                                                                            #
# Software is freely available for graphical display of the structure(s) in  #
# this CIF.  For information consult the CIF home page http://www.iucr.org/  #
# cif/home.html                                                              #
#                                                                            #
# This file may be used for bona fide research purposes within the           #
# scientific community so long as proper attribution is given to the journal # 
# article from which it was obtained.                                        #
#                                                                            #
##############################################################################
                                             
data_global
_audit_creation_method     SHELXL-97
_journal_date_recd_electronic     2008-11-16
_journal_date_accepted     2008-11-22
_journal_name_full     'Acta Crystallographica, Section E'
_journal_year     2008
_journal_volume     64
_journal_issue     12
_journal_page_first     m1629
_journal_page_last     m1629
_journal_paper_category     QM
_journal_coeditor_code     DN2407
_publ_contact_author_name     'Dr. Liu, Fu-Chen'
_publ_contact_author_address
;
School of Chemistry and Chemical
Engineering, Tianjin University of Technology,
Tianjin 300191
People's Republic of China
;
_publ_contact_author_email     fuchenliutj@yahoo.com
_publ_contact_author_fax     '?'
_publ_contact_author_phone     '++86-22-24095017'
_publ_section_title
;
Poly[\m-azido-(\m~3~-nicotinato <i>N</i>-oxide)zinc(II)]
;
loop_
    _publ_author_name
    _publ_author_footnote
    _publ_author_address
    'Xin, Chun-Wei' .
;
School of Chemistry and Chemical
Engineering, Tianjin University of Technology,
Tianjin 300191
People's Republic of China
;
    'Liu, Fu-Chen' .
;
School of Chemistry and Chemical
Engineering, Tianjin University of Technology,
Tianjin 300191
People's Republic of China
;
_chemical_name_systematic     ?
data_I
_chemical_name_common     ?
_chemical_formula_moiety     'C6 H4 N4 O3 Zn'
_chemical_formula_sum     'C6 H4 N4 O3 Zn'
_chemical_formula_structural     ?
_chemical_formula_analytical     ?
_chemical_formula_iupac     '[Zn (C6 H4 N O3) (N3)]'
_chemical_formula_weight     245.50
_chemical_melting_point     ?
_symmetry_cell_setting     Monoclinic
_symmetry_space_group_name_H-M     'P 21/c'
_symmetry_space_group_name_Hall     '-P 2ybc'
loop_
    _symmetry_equiv_pos_as_xyz
    'x, y, z'
    '-x, y+1/2, -z+1/2'
    '-x, -y, -z'
    'x, -y-1/2, z-1/2'
_cell_length_a     8.1132(16)
_cell_length_b     6.1342(12)
_cell_length_c     15.786(3)
_cell_angle_alpha     90.00
_cell_angle_beta     101.19(3)
_cell_angle_gamma     90.00
_cell_volume     770.7(3)
_cell_formula_units_Z     4
_cell_measurement_reflns_used     6677
_cell_measurement_theta_min     3.1
_cell_measurement_theta_max     27.6
_cell_measurement_temperature     293(2)
_exptl_crystal_description     block
_exptl_crystal_colour     PINK
_exptl_crystal_size_max     0.20
_exptl_crystal_size_mid     0.18
_exptl_crystal_size_min     0.15
_exptl_crystal_density_diffrn     2.116
_exptl_crystal_density_meas     ?
_exptl_crystal_density_method     'not measured'
_exptl_crystal_F_000     488
_exptl_absorpt_coefficient_mu     3.170
_exptl_absorpt_correction_type     multi-scan
_exptl_absorpt_process_details     '(ABSCOR; Higashi, 1995)'
_exptl_absorpt_correction_T_min     0.7862
_exptl_absorpt_correction_T_max     1.000
_exptl_special_details
;
;
_diffrn_ambient_temperature     293(2)
_diffrn_radiation_type     MoK\a
_diffrn_radiation_wavelength     0.71073
_diffrn_radiation_source     'fine-focus sealed tube'
_diffrn_radiation_monochromator     graphite
_diffrn_measurement_device_type     'Rigaku SCXmini'
_diffrn_measurement_method     \w
_diffrn_detector_area_resol_mean     ?
_diffrn_reflns_number     7629
_diffrn_reflns_av_R_equivalents     0.0908
_diffrn_reflns_av_sigmaI/netI     0.0764
_diffrn_reflns_theta_min     3.30
_diffrn_reflns_theta_max     27.47
_diffrn_reflns_theta_full     27.47
_diffrn_measured_fraction_theta_max     0.999
_diffrn_measured_fraction_theta_full     0.999
_diffrn_reflns_limit_h_min     -10
_diffrn_reflns_limit_h_max     10
_diffrn_reflns_limit_k_min     -7
_diffrn_reflns_limit_k_max     7
_diffrn_reflns_limit_l_min     -20
_diffrn_reflns_limit_l_max     20
_diffrn_standards_number     0
_diffrn_standards_interval_count     0
_diffrn_standards_interval_time     0
_diffrn_standards_decay_%     0
loop_
    _diffrn_standard_refln_index_h
    _diffrn_standard_refln_index_k
    _diffrn_standard_refln_index_l
    ? ? ?
_refine_special_details
;
Refinement of <i>F</i>^2^ against ALL reflections. The weighted <i>R</i>-factor
<i>wR</i> and goodness of fit <i>S</i> are based on <i>F</i>^2^, conventional
<i>R</i>-factors <i>R</i> are based on <i>F</i>, with <i>F</i> set to zero for
negative <i>F</i>^2^. The threshold expression of <i>F</i>^2^ >
\s(<i>F</i>^2^) is used only for calculating <i>R</i>-factors(gt) <i>etc</i>.
and is not relevant to the choice of reflections for refinement.
<i>R</i>-factors based on <i>F</i>^2^ are statistically about twice as large
as those based on <i>F</i>, and <i>R</i>- factors based on ALL data will be
even larger.
;
_reflns_number_total     1761
_reflns_number_gt     1293
_reflns_threshold_expression     I>2\s(I)
_refine_ls_structure_factor_coef     Fsqd
_refine_ls_matrix_type     full
_refine_ls_R_factor_all     0.1027
_refine_ls_R_factor_gt     0.0650
_refine_ls_wR_factor_gt     0.1102
_refine_ls_wR_factor_ref     0.1217
_refine_ls_goodness_of_fit_ref     1.116
_refine_ls_restrained_S_all     1.116
_refine_ls_number_reflns     1761
_refine_ls_number_parameters     127
_refine_ls_number_restraints     0
_refine_ls_hydrogen_treatment     constr
_refine_ls_weighting_scheme     calc
_refine_ls_weighting_details
         'calc w=1/[\s^2^(Fo^2^)+(0.0419P)^2^+1.4372P] where P=(Fo^2^+2Fc^2^)/3'
_atom_sites_solution_hydrogens     geom
_atom_sites_solution_primary     direct
_atom_sites_solution_secondary     difmap
_refine_ls_shift/su_max     0.000
_refine_ls_shift/su_mean     0.000
_refine_diff_density_max     0.497
_refine_diff_density_min     -0.522
_refine_ls_extinction_method     none
_refine_ls_extinction_coef     ?
loop_
    _atom_type_symbol
    _atom_type_description
    _atom_type_scat_dispersion_real
    _atom_type_scat_dispersion_imag
    _atom_type_scat_source
    'C' 'C' 0.0033 0.0016
; International Tables Vol C Tables 4.2.6.8 and 6.1.1.4
;
    'H' 'H' 0.0000 0.0000
; International Tables Vol C Tables 4.2.6.8 and 6.1.1.4
;
    'N' 'N' 0.0061 0.0033
; International Tables Vol C Tables 4.2.6.8 and 6.1.1.4
;
    'O' 'O' 0.0106 0.0060
; International Tables Vol C Tables 4.2.6.8 and 6.1.1.4
;
    'Zn' 'Zn' 0.2839 1.4301
; International Tables Vol C Tables 4.2.6.8 and 6.1.1.4
;
_computing_data_collection     'CrystalClear (Rigaku, 2007)'
_computing_cell_refinement     'CrystalClear (Rigaku, 2007)'
_computing_data_reduction     'CrystalClear (Rigaku, 2007)'
_computing_structure_solution     'SHELXS97 (Sheldrick, 2008)'
_computing_structure_refinement     'SHELXL97 (Sheldrick, 2008)'
_computing_molecular_graphics
                    'ORTEPIII (Burnett & Johnson, 1996) and PLATON (Spek, 2003)'
_computing_publication_material     'SHELXTL (Sheldrick, 2008)'
loop_
    _atom_site_type_symbol
    _atom_site_label
    _atom_site_fract_x
    _atom_site_fract_y
    _atom_site_fract_z
    _atom_site_U_iso_or_equiv
    _atom_site_adp_type
    _atom_site_calc_flag
    _atom_site_refinement_flags
    _atom_site_occupancy
    _atom_site_disorder_assembly
    _atom_site_disorder_group
    Zn Zn1 0.92049(8) 1.07685(11) 0.77114(4) 0.0250(2) Uani d . 1 . .
    N N2 1.2498(6) 0.9185(8) 0.8332(3) 0.0259(10) Uani d . 1 . .
    O O3 0.9850(5) 0.8093(6) 1.1049(2) 0.0246(9) Uani d . 1 . .
    O O2 0.8412(5) 0.5276(7) 1.1413(3) 0.0396(11) Uani d . 1 . .
    O O1 0.7173(5) 0.9338(8) 0.7978(2) 0.0395(11) Uani d . 1 . .
    N N4 0.7150(5) 0.7746(8) 0.8558(3) 0.0261(11) Uani d . 1 . .
    C C6 0.8023(7) 0.7911(9) 0.9367(3) 0.0229(12) Uani d . 1 . .
    H H6A 0.8716 0.9110 0.9526 0.028 Uiso calc R 1 . .
    N N1 1.1263(6) 0.8822(7) 0.7773(3) 0.0268(11) Uani d . 1 . .
    C C5 0.6141(6) 0.6031(10) 0.8310(3) 0.0263(13) Uani d . 1 . .
    H H5A 0.5543 0.5953 0.7745 0.032 Uiso calc R 1 . .
    C C4 0.5987(7) 0.4421(10) 0.8872(4) 0.0308(14) Uani d . 1 . .
    H H4A 0.5276 0.3247 0.8700 0.037 Uiso calc R 1 . .
    C C2 0.7901(7) 0.6329(9) 0.9958(3) 0.0208(12) Uani d . 1 . .
    N N3 1.3654(6) 0.9564(8) 0.8842(3) 0.0361(13) Uani d . 1 . .
    C C3 0.6906(7) 0.4538(10) 0.9712(4) 0.0299(14) Uani d . 1 . .
    H H3A 0.6847 0.3418 1.0103 0.036 Uiso calc R 1 . .
    C C1 0.8807(7) 0.6564(9) 1.0894(4) 0.0232(12) Uani d . 1 . .
loop_
    _atom_site_aniso_label
    _atom_site_aniso_U_11
    _atom_site_aniso_U_22
    _atom_site_aniso_U_33
    _atom_site_aniso_U_12
    _atom_site_aniso_U_13
    _atom_site_aniso_U_23
    Zn1 0.0290(4) 0.0231(4) 0.0213(3) 0.0007(3) 0.0006(2) 0.0007(3)
    N2 0.030(3) 0.019(2) 0.030(3) -0.001(2) 0.008(2) 0.000(2)
    O3 0.028(2) 0.024(2) 0.021(2) -0.0054(17) 0.0008(16) -0.0007(17)
    O2 0.047(3) 0.046(3) 0.021(2) -0.024(2) -0.0064(18) 0.011(2)
    O1 0.032(2) 0.055(3) 0.027(2) -0.014(2) -0.0085(17) 0.025(2)
    N4 0.024(3) 0.033(3) 0.021(2) -0.002(2) 0.002(2) 0.005(2)
    C6 0.026(3) 0.023(3) 0.019(3) -0.006(2) 0.000(2) -0.002(2)
    N1 0.025(3) 0.025(3) 0.026(3) 0.004(2) -0.006(2) -0.007(2)
    C5 0.022(3) 0.035(4) 0.020(3) -0.007(3) -0.002(2) -0.004(3)
    C4 0.035(3) 0.027(3) 0.027(3) -0.012(3) -0.001(2) -0.008(3)
    C2 0.023(3) 0.023(3) 0.018(3) 0.001(2) 0.004(2) -0.002(2)
    N3 0.029(3) 0.036(3) 0.039(3) -0.006(2) -0.004(2) -0.004(3)
    C3 0.039(4) 0.026(3) 0.024(3) -0.010(3) 0.004(3) 0.002(3)
    C1 0.025(3) 0.024(3) 0.020(3) 0.002(2) 0.002(2) -0.003(2)
_geom_special_details
;
All e.s.d.'s (except the e.s.d. in the dihedral angle between two l.s. planes)
are estimated using the full covariance matrix. The cell e.s.d.'s are taken
into account individually in the estimation of e.s.d.'s in distances, angles
and torsion angles; correlations between e.s.d.'s in cell parameters are only
used when they are defined by crystal symmetry. An approximate (isotropic)
treatment of cell e.s.d.'s is used for estimating e.s.d.'s involving l.s.
planes.
;
loop_
    _geom_bond_atom_site_label_1
    _geom_bond_atom_site_label_2
    _geom_bond_site_symmetry_2
    _geom_bond_distance
    _geom_bond_publ_flag
    Zn1 O1 . 1.983(4) ?
    Zn1 N1 2_756 2.031(5) ?
    Zn1 N1 . 2.040(4) ?
    Zn1 O3 3_777 2.079(4) ?
    Zn1 O2 4_575 2.125(4) ?
    N2 N3 . 1.134(6) ?
    N2 N1 . 1.220(6) ?
    O3 C1 . 1.255(6) ?
    O2 C1 . 1.225(7) ?
    O1 N4 . 1.342(6) ?
    N4 C6 . 1.338(6) ?
    N4 C5 . 1.344(7) ?
    C6 C2 . 1.363(7) ?
    C6 H6A . 0.9300 ?
    C5 C4 . 1.349(8) ?
    C5 H5A . 0.9300 ?
    C4 C3 . 1.392(7) ?
    C4 H4A . 0.9300 ?
    C2 C3 . 1.374(8) ?
    C2 C1 . 1.523(7) ?
    C3 H3A . 0.9300 ?
loop_
    _geom_angle_atom_site_label_1
    _geom_angle_atom_site_label_2
    _geom_angle_atom_site_label_3
    _geom_angle_site_symmetry_1
    _geom_angle_site_symmetry_3
    _geom_angle
    _geom_angle_publ_flag
    O1 Zn1 N1 . 2_756 112.69(19) ?
    O1 Zn1 N1 . . 115.93(19) ?
    N1 Zn1 N1 2_756 . 130.49(12) ?
    O1 Zn1 O3 . 3_777 96.82(16) ?
    N1 Zn1 O3 2_756 3_777 93.02(17) ?
    N1 Zn1 O3 . 3_777 90.14(16) ?
    O1 Zn1 O2 . 4_575 87.86(18) ?
    N1 Zn1 O2 2_756 4_575 85.13(18) ?
    N1 Zn1 O2 . 4_575 87.80(17) ?
    O3 Zn1 O2 3_777 4_575 175.31(17) ?
    N3 N2 N1 . . 178.4(6) ?
    C1 O3 Zn1 . 3_777 123.1(4) ?
    C1 O2 Zn1 . 4_576 140.4(4) ?
    N4 O1 Zn1 . . 126.1(3) ?
    C6 N4 O1 . . 121.4(5) ?
    C6 N4 C5 . . 121.1(5) ?
    O1 N4 C5 . . 117.3(4) ?
    N4 C6 C2 . . 120.3(5) ?
    N4 C6 H6A . . 119.9 ?
    C2 C6 H6A . . 119.9 ?
    N2 N1 Zn1 . 2_746 120.5(4) ?
    N2 N1 Zn1 . . 118.5(4) ?
    Zn1 N1 Zn1 2_746 . 115.5(2) ?
    N4 C5 C4 . . 120.7(5) ?
    N4 C5 H5A . . 119.7 ?
    C4 C5 H5A . . 119.7 ?
    C5 C4 C3 . . 119.2(5) ?
    C5 C4 H4A . . 120.4 ?
    C3 C4 H4A . . 120.4 ?
    C6 C2 C3 . . 119.5(5) ?
    C6 C2 C1 . . 120.7(5) ?
    C3 C2 C1 . . 119.7(5) ?
    C2 C3 C4 . . 119.1(5) ?
    C2 C3 H3A . . 120.4 ?
    C4 C3 H3A . . 120.4 ?
    O2 C1 O3 . . 127.3(5) ?
    O2 C1 C2 . . 116.6(5) ?
    O3 C1 C2 . . 116.1(5) ?
