# Supplementary material for: Poly[μ-azido-(μ3-nicotinato N-oxide)zinc(II)]
Source: Acta Crystallogr Sect E Struct Rep Online. 2008 Nov 29;64(Pt 12):m1629. doi: 10.1107/S1600536808039275 (PMC2960059; doi:10.1107/S1600536808039275)
Supplement: Supplementary file 2 [file e-64-m1629-Isup2.hkl]

# 
# h,k,l, Fc-squared, Fo-squared, sigma(Fo-squared) and status flag 
# 
data_I
_shelx_title ' 1 in P2(1)/c' 
_shelx_refln_list_code          4 
_shelx_F_calc_maximum      155.61 
_exptl_crystal_F_000       488.00 
_reflns_d_resolution_high  0.7703 
 
loop_ 
 _symmetry_equiv_pos_as_xyz 
 'x, y, z' 
 '-x, y+1/2, -z+1/2' 
 '-x, -y, -z' 
 'x, -y-1/2, z-1/2' 
 
_cell_length_a     8.1132 
_cell_length_b     6.1342 
_cell_length_c    15.7864 
_cell_angle_alpha  90.000 
_cell_angle_beta  101.195 
_cell_angle_gamma  90.000 
 
_shelx_F_squared_multiplier     1.000 
 
loop_ 
 _refln_index_h 
 _refln_index_k 
 _refln_index_l 
 _refln_F_squared_calc 
 _refln_F_squared_meas 
 _refln_F_squared_sigma 
 _refln_observed_status 
   2   0   0      828.35     1001.26     19.13 o 
   3   0   0      525.02      502.87     19.73 o 
   4   0   0     1590.26     1730.28     96.96 o 
   5   0   0     2046.24     1787.49     78.75 o 
   6   0   0     2445.42     2407.13    111.56 o 
   7   0   0      489.22      688.45    152.63 o 
   8   0   0       50.73       84.08     72.65 o 
   9   0   0       80.47      155.66     73.08 o 
  10   0   0      255.84      296.18     94.93 o 
   1   1   0      850.57      967.42     23.41 o 
   2   1   0      444.83      440.22     30.17 o 
   3   1   0     3429.97     3710.68     52.96 o 
   4   1   0     1167.47     1248.03     25.83 o 
   5   1   0       74.11      106.76     20.40 o 
   6   1   0        6.81      -11.65     33.58 o 
   7   1   0      197.29      269.87     38.13 o 
   8   1   0      274.10      238.47     50.65 o 
   9   1   0       35.62       34.38     47.69 o 
  10   1   0       51.81      100.21     53.05 o 
   0   2   0     8528.03     8666.44    125.27 o 
   1   2   0      112.37      133.72     31.35 o 
   2   2   0       11.59        1.01      9.10 o 
   3   2   0       30.30       61.53     13.35 o 
   4   2   0     2069.95     2169.58     42.13 o 
   5   2   0      947.30      968.88     34.85 o 
   6   2   0      874.70      827.72     32.15 o 
   7   2   0      431.44      525.57     51.10 o 
   8   2   0       63.01      427.51    229.90 o 
   9   2   0       80.69      156.88     53.61 o 
  10   2   0       10.84       88.74     60.21 o 
   1   3   0     3947.54     4081.49     57.19 o 
   2   3   0     3083.61     2877.05     49.91 o 
   3   3   0     4433.96     4325.16     75.91 o 
   4   3   0     3952.37     4135.31     70.64 o 
   5   3   0     1051.74      997.18     38.50 o 
   6   3   0       10.41       69.65     32.42 o 
   7   3   0      237.99      234.47     44.41 o 
   8   3   0      346.76      417.49     56.32 o 
   9   3   0      318.29      337.18     59.28 o 
   0   4   0      975.07      909.66     45.83 o 
   1   4   0      710.93      746.49     31.74 o 
   2   4   0      184.67      213.17     23.23 o 
   3   4   0       88.27       69.38     25.02 o 
   4   4   0      132.42      184.32     27.80 o 
   5   4   0       87.11       76.50     24.73 o 
   6   4   0      534.89      490.53     36.35 o 
   7   4   0      191.25      131.47     44.87 o 
   8   4   0       18.21      -15.20     46.97 o 
   1   5   0      558.16      544.51     35.20 o 
   2   5   0      309.95      306.80     32.94 o 
   3   5   0     1435.77     1411.42     51.50 o 
   4   5   0      519.46      513.96     37.65 o 
   5   5   0      206.41      255.89     38.52 o 
   6   5   0      144.08      115.38     33.26 o 
   7   5   0      141.18      223.93     52.12 o 
   8   5   0      214.53      273.96    166.72 o 
   0   6   0     2040.83     1813.28    120.71 o 
   1   6   0      439.83      373.32     38.73 o 
   2   6   0       50.70       47.39     30.12 o 
   3   6   0       62.37       16.83     28.47 o 
   4   6   0       64.10      103.39     37.56 o 
   5   6   0      420.73      446.02     55.01 o 
   6   6   0      879.40      806.30     78.13 o 
   1   7   0        4.84       87.25     63.72 o 
   2   7   0      444.18      327.33     90.73 o 
   3   7   0       37.08       30.48     50.19 o 
   4   7   0       18.39      -11.10     50.36 o 
 -10   1   1      528.34      509.01     96.95 o 
  -9   1   1      851.84      878.79     72.21 o 
  -8   1   1      216.93      199.51     45.09 o 
  -7   1   1       55.79       74.04     34.89 o 
  -6   1   1      308.88      293.33     21.21 o 
  -5   1   1      677.79      643.60     22.70 o 
  -4   1   1     6407.82     6592.80    114.71 o 
  -3   1   1     4801.56     4451.86     47.92 o 
  -2   1   1    14949.63    15636.35     92.14 o 
  -1   1   1     2654.66     2634.21     24.85 o 
   0   1   1      257.43      259.93      8.56 o 
   1   1   1      268.00      261.06     11.34 o 
   2   1   1     8795.31     9365.85     69.14 o 
   3   1   1      812.67      651.89     17.01 o 
   4   1   1     2646.10     2348.32     61.12 o 
   5   1   1     1665.73     1527.63     61.58 o 
   6   1   1        2.42       46.18     38.44 o 
   7   1   1       53.60       86.98     39.93 o 
   8   1   1      429.10      415.65     55.38 o 
   9   1   1      728.62      766.88     75.23 o 
  10   1   1      191.16      212.56     66.14 o 
 -10   2   1       47.43       76.51     58.67 o 
  -9   2   1       33.93      120.48     47.87 o 
  -8   2   1      127.37      100.07     39.41 o 
  -7   2   1      701.20      616.71     52.22 o 
  -6   2   1     1409.69     1365.82     40.76 o 
  -5   2   1      264.49      274.43     21.83 o 
  -4   2   1      136.87      153.67     16.72 o 
  -3   2   1       94.81      120.82     14.38 o 
  -2   2   1     3213.56     3390.24     43.07 o 
  -1   2   1     1555.87     1447.40     25.24 o 
   0   2   1      348.53      312.82     44.63 o 
   1   2   1     6338.70     6473.35     60.57 o 
   2   2   1    11301.71    12566.26    101.92 o 
   3   2   1     1069.14     1091.81     29.01 o 
   4   2   1      689.57      742.19     28.30 o 
   5   2   1      514.25      491.63     28.18 o 
   6   2   1      704.64      721.39     38.71 o 
   7   2   1     2288.30     2132.41    107.56 o 
   8   2   1      974.09      930.12    102.60 o 
   9   2   1       10.34       38.40     47.85 o 
  -9   3   1        6.32       45.77     43.71 o 
  -8   3   1       41.03       33.80     37.17 o 
  -7   3   1       72.61       58.73     28.66 o 
  -6   3   1      126.35      111.48     22.49 o 
  -5   3   1       16.99       16.23     21.39 o 
  -4   3   1       34.53       40.19     19.91 o 
  -3   3   1       45.85       50.84     16.17 o 
  -2   3   1      339.50      336.71     21.09 o 
  -1   3   1       15.17       74.73     19.11 o 
   0   3   1      140.96      183.02     16.43 o 
   1   3   1      375.81      360.91     20.48 o 
   2   3   1      802.10      850.81     29.36 o 
   3   3   1      419.88      532.18     27.23 o 
   4   3   1      228.08      239.34     23.95 o 
   5   3   1       42.72       43.33     19.71 o 
   6   3   1       33.80       72.48     32.34 o 
   7   3   1      114.77      127.45     43.93 o 
   8   3   1        1.91       81.26     41.02 o 
   9   3   1        3.96      137.06     55.26 o 
  -9   4   1       14.92       58.43     75.84 o 
  -8   4   1      254.50      249.00     53.59 o 
  -7   4   1     1127.46     1063.37     58.86 o 
  -6   4   1     2096.30     2082.40     62.77 o 
  -5   4   1     1773.16     1757.87     54.56 o 
  -4   4   1      739.27      790.05     37.85 o 
  -3   4   1       63.52       98.43     21.52 o 
  -2   4   1      759.47      758.70     31.77 o 
  -1   4   1     1557.63     1558.75     40.96 o 
   0   4   1     1072.31     1019.23     35.59 o 
   1   4   1     3650.71     3644.39     64.94 o 
   2   4   1     2230.54     2197.28     53.51 o 
   3   4   1       17.03       37.03     22.42 o 
   4   4   1      656.13      667.46     37.93 o 
   5   4   1      974.75      948.04     44.08 o 
   6   4   1      421.88      416.62     35.45 o 
   7   4   1      752.28      869.63     68.50 o 
   8   4   1      394.92      462.82     63.92 o 
  -8   5   1      144.81      238.77     90.11 o 
  -7   5   1        4.64       73.22     56.60 o 
  -6   5   1        0.05       56.53     34.91 o 
  -5   5   1       32.12       73.08     27.81 o 
  -4   5   1      561.45      507.01     36.27 o 
  -3   5   1      620.76      601.82     36.91 o 
  -2   5   1      737.18      730.84     36.85 o 
  -1   5   1       14.17       13.04     18.94 o 
   0   5   1       44.37       55.59     21.39 o 
   1   5   1        1.95       63.81     37.91 o 
   2   5   1      598.99      628.71     38.38 o 
   3   5   1     1340.55     1382.12     51.48 o 
   4   5   1     1489.73     1658.82     60.00 o 
   5   5   1     1201.97     1061.85     52.87 o 
   6   5   1      161.23      162.83     43.49 o 
   7   5   1        0.19      -61.40     61.40 o 
  -6   6   1       13.42       30.15     44.99 o 
  -5   6   1       35.14      144.08     53.66 o 
  -4   6   1       21.13       61.73     41.61 o 
  -3   6   1       73.39      100.65     49.07 o 
  -2   6   1      180.63      235.32     38.30 o 
  -1   6   1     1085.60      946.18     59.65 o 
   0   6   1        1.12       13.10     25.13 o 
   1   6   1       40.16       38.39     33.13 o 
   2   6   1      184.35      126.57     30.19 o 
   3   6   1        3.01       43.42     26.35 o 
   4   6   1        0.15       44.03     34.09 o 
   5   6   1      156.53      147.58     43.02 o 
   6   6   1       25.04       45.48     44.62 o 
  -5   7   1      164.86      102.73     68.35 o 
  -4   7   1      611.10      656.42     93.09 o 
  -3   7   1      286.30      260.46     72.82 o 
  -2   7   1      372.66      483.71     86.08 o 
  -1   7   1      507.70      401.34     83.25 o 
   0   7   1      251.15      159.01     47.67 o 
   1   7   1        8.71       59.51     59.66 o 
   2   7   1      765.34      731.90     72.83 o 
   3   7   1      671.75      641.46     69.34 o 
   4   7   1      346.28      275.75     64.74 o 
 -10   0   2      152.50      220.73     86.18 o 
  -9   0   2      122.31       36.11     99.96 o 
  -8   0   2       92.48      147.01     58.27 o 
  -7   0   2      409.75      427.78     65.15 o 
  -6   0   2     3837.39     3612.27    220.13 o 
  -5   0   2     9416.83     9418.00    134.24 o 
  -4   0   2     3488.75     3504.19     66.02 o 
  -3   0   2       51.68       89.30     12.62 o 
  -2   0   2    10230.85    11308.26    128.43 o 
  -1   0   2     4725.26     4829.31     49.87 o 
   1   0   2     9897.10    10314.19     64.71 o 
   2   0   2       38.42       11.57      8.06 o 
   3   0   2       71.15       87.61     55.94 o 
   4   0   2      186.80      193.47     32.66 o 
   5   0   2     1742.68     1773.25     81.72 o 
   6   0   2     3828.47     4070.11    144.98 o 
   7   0   2      749.43      794.03     84.89 o 
   8   0   2       80.67       42.80     67.46 o 
   9   0   2     1490.17     1435.29    129.83 o 
  10   0   2      186.18      216.38     94.82 o 
 -10   1   2        2.38      104.46     55.38 o 
  -9   1   2        6.29      180.01     52.33 o 
  -8   1   2      314.86      376.74     49.92 o 
  -7   1   2       57.39      127.27     36.34 o 
  -6   1   2      229.82      235.00     20.42 o 
  -5   1   2      308.25      304.43     20.20 o 
  -4   1   2       46.97       31.14     10.29 o 
  -3   1   2     1988.38     2059.53     31.76 o 
  -2   1   2    24213.70    26089.89    130.20 o 
  -1   1   2     8479.21     8392.29     54.60 o 
   0   1   2       51.39       61.86      5.78 o 
   1   1   2       37.60       83.20     10.50 o 
   2   1   2      322.04      282.49     12.14 o 
   3   1   2     1506.45     1363.88     24.60 o 
   4   1   2      372.48      366.52     20.04 o 
   5   1   2      117.71      104.39     21.34 o 
   6   1   2       19.84       77.28     33.80 o 
   7   1   2       31.69       51.80     39.63 o 
   8   1   2      348.72      328.68     54.18 o 
   9   1   2      295.33      268.74     57.44 o 
  10   1   2        4.18       20.48     58.49 o 
 -10   2   2        0.48      -39.24     55.71 o 
  -9   2   2        5.95       20.63     71.69 o 
  -8   2   2       46.78      103.67     45.03 o 
  -7   2   2      241.14      194.09     29.13 o 
  -6   2   2      795.86      739.15     32.61 o 
  -5   2   2     1118.16     1033.82     36.45 o 
  -4   2   2      840.55      825.46     26.46 o 
  -3   2   2     1596.33     1612.60     31.49 o 
  -2   2   2      350.44      366.32     14.46 o 
  -1   2   2     7803.85     7975.24     60.09 o 
   0   2   2     5797.38     5848.52     71.32 o 
   1   2   2      972.34      940.08     24.57 o 
   2   2   2      302.48      282.61     16.62 o 
   3   2   2      469.32      507.01     22.26 o 
   4   2   2       69.03      101.20     17.72 o 
   5   2   2       19.72       61.96     24.74 o 
   6   2   2      595.23      613.38     47.62 o 
   7   2   2      511.86      510.07     52.59 o 
   8   2   2       96.24      159.10     49.72 o 
   9   2   2       67.00      106.95     53.50 o 
  -9   3   2      350.50      315.81     60.48 o 
  -8   3   2     1818.64     1684.44     81.74 o 
  -7   3   2      476.36      523.97     45.06 o 
  -6   3   2        7.14       37.31     20.39 o 
  -5   3   2      261.24      264.93     25.08 o 
  -4   3   2     1251.47     1113.46     35.71 o 
  -3   3   2     2818.44     2706.71     47.82 o 
  -2   3   2     7829.08     8055.82     83.75 o 
  -1   3   2     2352.86     2214.89     37.96 o 
   0   3   2       92.59       95.28     12.25 o 
   1   3   2      148.90      159.73     21.53 o 
   2   3   2     5916.65     6341.09     80.01 o 
   3   3   2     6395.82     6128.32     83.66 o 
   4   3   2     2968.31     2844.03     59.41 o 
   5   3   2     1704.36     1653.34     47.79 o 
   6   3   2      118.94      100.30     33.40 o 
   7   3   2      134.16      142.40     44.64 o 
   8   3   2       45.97      112.57     59.06 o 
   9   3   2      119.27      138.20     58.91 o 
  -9   4   2       16.44      188.45    129.03 o 
  -8   4   2        0.29      -27.30     40.11 o 
  -7   4   2       28.27       74.69     44.53 o 
  -6   4   2      497.58      478.45     34.65 o 
  -5   4   2       78.90      115.61     27.25 o 
  -4   4   2      126.02      107.85     26.86 o 
  -3   4   2      135.88      212.49     25.84 o 
  -2   4   2      212.80      243.52     21.61 o 
  -1   4   2      511.01      485.84     32.73 o 
   0   4   2      911.51      852.89     31.07 o 
   1   4   2      202.05      158.86     24.40 o 
   2   4   2      155.05      143.66     23.20 o 
   3   4   2      329.14      369.12     29.49 o 
   4   4   2      218.61      227.41     37.11 o 
   5   4   2      390.45      408.37     35.82 o 
   6   4   2        5.77       50.29     37.80 o 
   7   4   2       32.81       77.32     44.58 o 
   8   4   2        8.41      126.01     64.01 o 
  -8   5   2      309.29      287.26     90.63 o 
  -7   5   2      105.56       83.51     63.37 o 
  -6   5   2       11.92       89.81     34.27 o 
  -5   5   2      327.45      400.34     45.65 o 
  -4   5   2      120.54      134.93     24.79 o 
  -3   5   2      513.42      541.20     48.04 o 
  -2   5   2     1196.93     1183.78     53.20 o 
  -1   5   2       19.72       46.30     32.82 o 
   0   5   2        6.70       52.98     22.44 o 
   1   5   2       30.86       82.05     22.03 o 
   2   5   2      191.92      188.01     26.73 o 
   3   5   2     1337.18     1242.86     50.66 o 
   4   5   2      662.30      678.42     43.95 o 
   5   5   2      150.08      163.67     32.84 o 
   6   5   2      119.47      204.57     54.73 o 
   7   5   2        9.57       68.27     47.39 o 
  -6   6   2      489.02      490.04     69.41 o 
  -5   6   2      382.09      478.13     63.33 o 
  -4   6   2      390.93      421.19     73.23 o 
  -3   6   2      238.17      270.05     41.69 o 
  -2   6   2       23.27      130.86     34.29 o 
  -1   6   2      498.27      501.67     44.71 o 
   0   6   2     2228.53     2151.42     74.81 o 
   1   6   2     1912.97     1998.46    111.35 o 
   2   6   2      485.02      552.59     53.46 o 
   3   6   2      392.52      318.12     37.93 o 
   4   6   2        0.65       63.95     50.18 o 
   5   6   2      430.13      426.26     53.98 o 
   6   6   2      577.65      479.52     88.71 o 
  -5   7   2        5.09       22.58     61.55 o 
  -4   7   2       23.53       37.42     56.46 o 
  -3   7   2       18.76      114.64     61.68 o 
  -2   7   2       40.47       60.76     56.29 o 
  -1   7   2       31.18        7.13     44.60 o 
   0   7   2      122.16      136.04     60.65 o 
   1   7   2      126.46       32.06     50.64 o 
   2   7   2       54.86       14.55     50.88 o 
   3   7   2       12.95      120.38     64.15 o 
   4   7   2       46.20      118.56     58.50 o 
 -10   1   3      301.64      276.98     68.71 o 
  -9   1   3      341.99      467.83     58.01 o 
  -8   1   3      540.57      546.20     53.69 o 
  -7   1   3      567.76      520.86     27.59 o 
  -6   1   3       27.02       35.66     15.67 o 
  -5   1   3       23.05       18.52     17.07 o 
  -4   1   3     9165.16     9179.35    100.85 o 
  -3   1   3     9429.16     9405.12    122.92 o 
  -2   1   3      881.24     1172.50     21.40 o 
  -1   1   3     6564.50     6732.67     58.92 o 
   0   1   3     6036.53     5954.76     84.88 o 
   1   1   3      399.25      409.45     14.59 o 
   2   1   3      852.88      692.87     18.06 o 
   3   1   3      977.00      930.98     27.45 o 
   4   1   3     2301.55     2251.47     43.05 o 
   5   1   3     5104.54     5378.19    113.17 o 
   6   1   3     1388.52     1321.79     66.70 o 
   7   1   3        4.24       19.22     75.58 o 
   8   1   3       74.67      180.70     51.12 o 
   9   1   3      586.20      596.48     80.62 o 
 -10   2   3      169.19      229.97     60.77 o 
  -9   2   3       15.57      105.47     46.89 o 
  -8   2   3      133.95      124.56     39.46 o 
  -7   2   3      517.89      469.50     30.36 o 
  -6   2   3     1635.15     1633.98     53.68 o 
  -5   2   3      973.18      981.98     33.47 o 
  -4   2   3     3227.14     3149.34     67.55 o 
  -3   2   3     1837.99     1901.66     34.60 o 
  -2   2   3       35.96       42.43      9.20 o 
  -1   2   3       21.48       26.59     18.06 o 
   0   2   3     6269.36     5848.81     51.72 o 
   1   2   3     4639.66     4261.57     49.38 o 
   2   2   3     2244.71     2147.38     38.80 o 
   3   2   3     1078.28     1131.52     29.40 o 
   4   2   3      385.44      394.94     22.22 o 
   5   2   3      875.21      820.61     38.05 o 
   6   2   3     1193.80     1125.71     61.74 o 
   7   2   3     1960.76     1875.58     83.23 o 
   8   2   3      534.43      545.01     93.71 o 
   9   2   3       44.70       -4.07     40.10 o 
  -9   3   3       50.91       69.38     46.69 o 
  -8   3   3       79.26       71.66     68.82 o 
  -7   3   3      228.74      237.91     29.14 o 
  -6   3   3      115.05      151.83     24.99 o 
  -5   3   3      199.78      195.10     23.64 o 
  -4   3   3        4.93        1.13     13.94 o 
  -3   3   3      766.20      750.93     25.28 o 
  -2   3   3       44.40       36.75      9.69 o 
  -1   3   3      109.59       93.37      9.32 o 
   0   3   3      120.74      169.04     19.69 o 
   1   3   3     2083.69     2381.63     71.72 o 
   2   3   3        4.08       47.05     15.65 o 
   3   3   3        3.50       32.60     16.83 o 
   4   3   3       99.68      126.71     23.20 o 
   5   3   3        1.77       -8.37     18.43 o 
   6   3   3        5.20        6.93     20.08 o 
   7   3   3        9.53      -17.68     35.71 o 
   8   3   3       25.85      -21.44     42.00 o 
   9   3   3       12.74       51.00     80.79 o 
  -9   4   3        4.75       14.25     67.41 o 
  -8   4   3       22.81       25.05     36.81 o 
  -7   4   3      402.40      435.20     37.28 o 
  -6   4   3      868.66      871.42     57.31 o 
  -5   4   3      566.61      543.78     34.17 o 
  -4   4   3     1346.34     1347.78     43.28 o 
  -3   4   3       38.96       73.50     27.46 o 
  -2   4   3      804.05      754.58     36.76 o 
  -1   4   3      238.26      222.92     23.79 o 
   0   4   3     4109.73     4119.21     81.97 o 
   1   4   3     5372.73     5517.63     82.15 o 
   2   4   3     3677.56     3725.52     71.36 o 
   3   4   3     1265.15     1309.69     46.52 o 
   4   4   3        1.06       -7.70     19.74 o 
   5   4   3       61.15      101.31     31.91 o 
   6   4   3      381.98      403.30     42.67 o 
   7   4   3      600.43      688.14    109.20 o 
   8   4   3      211.44      301.50     61.81 o 
  -8   5   3      180.28      228.60    137.98 o 
  -7   5   3      177.45      247.63     67.33 o 
  -6   5   3       58.90       77.74     35.37 o 
  -5   5   3       30.72       38.23     30.59 o 
  -4   5   3      406.16      421.16     38.35 o 
  -3   5   3       50.45       98.09     29.60 o 
  -2   5   3      489.82      476.57     38.58 o 
  -1   5   3     1810.26     1783.00     62.66 o 
   0   5   3      371.66      432.05     41.02 o 
   1   5   3        7.22       39.18     21.19 o 
   2   5   3      846.05      824.34     42.56 o 
   3   5   3     1215.86     1217.56     51.78 o 
   4   5   3      376.40      399.52     40.00 o 
   5   5   3      564.85      604.97     46.60 o 
   6   5   3      229.12      179.43     42.85 o 
   7   5   3        0.12       16.68     41.60 o 
  -6   6   3      151.61      162.49     60.23 o 
  -5   6   3        4.65      100.66     72.08 o 
  -4   6   3       62.75      109.23     47.90 o 
  -3   6   3        2.17       95.39     50.91 o 
  -2   6   3      154.99      127.39     33.24 o 
  -1   6   3       15.35        9.65     22.43 o 
   0   6   3      423.97      426.50     42.53 o 
   1   6   3       58.38       95.33     34.79 o 
   2   6   3        3.70       84.71     45.30 o 
   3   6   3       71.89      112.50     45.49 o 
   4   6   3      180.86      194.19     49.00 o 
   5   6   3       26.88       65.36     40.82 o 
   6   6   3        0.98        1.53     85.25 o 
  -4   7   3      558.12      480.89    114.76 o 
  -3   7   3     1279.71     1084.32     85.30 o 
  -2   7   3      473.78      550.15     69.89 o 
  -1   7   3      565.24      658.04     81.62 o 
   0   7   3      212.35      184.34     49.53 o 
   1   7   3       35.11       36.71     61.85 o 
   2   7   3      298.74      291.80     58.85 o 
   3   7   3      517.77      519.37     74.91 o 
   4   7   3      380.74      287.60     68.94 o 
 -10   0   4      394.82      459.16     93.89 o 
  -9   0   4      202.51      264.05     75.19 o 
  -8   0   4      807.48      740.98     83.90 o 
  -7   0   4      946.36      937.79     72.53 o 
  -6   0   4     2098.13     2033.40     78.93 o 
  -5   0   4     7795.73     8214.06    137.29 o 
  -4   0   4     6389.26     6424.41    178.34 o 
  -3   0   4     6389.99     6811.61     94.70 o 
  -2   0   4      436.11      421.37     18.27 o 
  -1   0   4     4869.29     4850.56     58.13 o 
   0   0   4      288.26      258.40     25.30 o 
   1   0   4     8689.26     9361.11    101.73 o 
   2   0   4      713.75      494.75     23.88 o 
   3   0   4     1252.45     1122.25     56.00 o 
   4   0   4     1674.17     1706.11     82.57 o 
   5   0   4     1332.89     1270.16     79.37 o 
   6   0   4     2061.87     2155.48    164.53 o 
   7   0   4     2505.38     2337.04    129.96 o 
   8   0   4     1063.86     1168.62    112.55 o 
   9   0   4       23.72      218.76     86.51 o 
 -10   1   4       23.37       59.06     50.91 o 
  -9   1   4       48.91       31.69     40.48 o 
  -8   1   4      317.69      330.03     47.65 o 
  -7   1   4      715.35      743.43     34.73 o 
  -6   1   4      235.26      270.94     23.50 o 
  -5   1   4      172.88      184.45     19.02 o 
  -4   1   4     1432.27     1543.93     34.20 o 
  -3   1   4      462.06      511.89     20.02 o 
  -2   1   4     3271.26     3314.87     62.47 o 
  -1   1   4     2405.07     2230.17     65.12 o 
   0   1   4      657.51      836.66     19.12 o 
   1   1   4      307.38      316.67     14.15 o 
   2   1   4     1143.05     1175.32     29.98 o 
   3   1   4     3455.74     3708.06     46.53 o 
   4   1   4     2350.83     2473.55     49.23 o 
   5   1   4       77.86       90.72     32.04 o 
   6   1   4       28.96       69.75     33.06 o 
   7   1   4      336.84      384.63     67.26 o 
   8   1   4      249.83      325.66     57.26 o 
   9   1   4       37.14      123.65     64.08 o 
 -10   2   4      270.42      289.15     61.11 o 
  -9   2   4      125.39      179.90     46.42 o 
  -8   2   4        6.36       19.31     32.15 o 
  -7   2   4       23.73       11.70     24.50 o 
  -6   2   4      895.79      902.95     36.75 o 
  -5   2   4     2235.35     2365.72     49.78 o 
  -4   2   4       21.64       62.17     13.26 o 
  -3   2   4       38.72       79.66     12.09 o 
  -2   2   4      137.07      126.43      8.58 o 
  -1   2   4     2252.51     2267.30     63.90 o 
   0   2   4     1776.08     1661.02     47.43 o 
   1   2   4     3534.56     3493.94     61.57 o 
   2   2   4     1436.54     1430.94     32.64 o 
   3   2   4     1489.60     1586.72     37.71 o 
   4   2   4      608.88      550.15     27.01 o 
   5   2   4      784.23      763.85     45.26 o 
   6   2   4      109.37       94.42     57.38 o 
   7   2   4       66.78       83.83     41.96 o 
   8   2   4      448.79      396.11     60.86 o 
   9   2   4       76.13      131.21     53.47 o 
  -9   3   4      311.95      404.51     71.07 o 
  -8   3   4     1029.01      967.50     57.42 o 
  -7   3   4      489.01      512.55     36.10 o 
  -6   3   4      182.40      188.46     25.90 o 
  -5   3   4       45.67       72.05     23.75 o 
  -4   3   4      799.50      745.52     30.13 o 
  -3   3   4     4754.52     4588.59     66.86 o 
  -2   3   4    13189.43    13320.89    134.96 o 
  -1   3   4     3013.56     2804.57     53.92 o 
   0   3   4       10.27        5.87      5.39 o 
   1   3   4      717.56      815.47     27.63 o 
   2   3   4      961.46      940.15     35.79 o 
   3   3   4     3735.64     3892.82     75.12 o 
   4   3   4     2560.49     2489.40     56.59 o 
   5   3   4      807.25      810.70     45.56 o 
   6   3   4       94.28      124.74     40.32 o 
   7   3   4      136.63      189.31     48.10 o 
   8   3   4       33.33       49.07     47.05 o 
  -9   4   4       16.79       44.65     73.79 o 
  -8   4   4        4.47       72.40     72.36 o 
  -7   4   4       20.97       83.12     29.28 o 
  -6   4   4      188.25      160.46     28.65 o 
  -5   4   4       81.19       86.76     20.58 o 
  -4   4   4       80.13       99.10     20.60 o 
  -3   4   4      516.85      542.33     36.01 o 
  -2   4   4       74.66       89.68     25.05 o 
  -1   4   4      279.51      245.92     26.23 o 
   0   4   4     1808.91     1873.99     80.30 o 
   1   4   4      825.39      829.84     31.87 o 
   2   4   4       44.98       76.02     24.49 o 
   3   4   4       90.79      144.02     26.71 o 
   4   4   4       15.29       21.87     23.86 o 
   5   4   4       63.94       89.92     34.09 o 
   6   4   4        1.53       68.26     36.55 o 
   7   4   4       24.58       28.02     41.34 o 
   8   4   4       39.59       34.36     56.32 o 
  -8   5   4      114.41      130.93     99.93 o 
  -7   5   4       23.76       48.69     41.94 o 
  -6   5   4       24.14       77.01     45.35 o 
  -5   5   4       73.54       93.20     43.09 o 
  -4   5   4        2.16       33.50     36.02 o 
  -3   5   4        9.26       40.79     27.31 o 
  -2   5   4     2131.57     1941.89     80.48 o 
  -1   5   4     1474.13     1358.09     53.37 o 
   0   5   4      192.84      224.51     32.88 o 
   1   5   4       90.84      172.86     34.82 o 
   2   5   4       77.91      105.81     26.57 o 
   3   5   4      320.78      417.30     46.81 o 
   4   5   4     1128.72     1118.22     56.19 o 
   5   5   4      291.79      314.83     38.43 o 
   6   5   4       36.59       33.37     35.49 o 
   7   5   4      167.43      206.31     72.71 o 
  -6   6   4      273.49      358.33     69.15 o 
  -5   6   4      773.52      888.82     92.38 o 
  -4   6   4      686.40      712.05     75.24 o 
  -3   6   4      274.40      331.92     56.03 o 
  -2   6   4      183.99      161.81     34.27 o 
  -1   6   4      913.59      833.69     55.35 o 
   0   6   4     1044.83      931.63     58.10 o 
   1   6   4     1715.98     1718.17     72.82 o 
   2   6   4      876.25      846.83     62.07 o 
   3   6   4      212.41      241.19     48.40 o 
   4   6   4        3.38      -11.19     35.28 o 
   5   6   4      219.19      182.63     70.40 o 
   6   6   4      106.27      122.52     83.72 o 
  -4   7   4       16.00       27.10     57.18 o 
  -3   7   4      194.47      228.88     62.92 o 
  -2   7   4       19.31      119.72     53.93 o 
  -1   7   4       39.16       27.85     46.22 o 
   0   7   4        0.90       74.18     50.23 o 
   1   7   4       13.46       89.44     51.02 o 
   2   7   4       38.25       87.01     51.62 o 
   3   7   4       41.03       13.80     42.89 o 
   4   7   4        4.02      -56.69     56.69 o 
 -10   1   5      199.53      185.91     59.67 o 
  -9   1   5      363.67      403.33     65.53 o 
  -8   1   5      692.51      704.70     46.23 o 
  -7   1   5      766.08      842.89     47.80 o 
  -6   1   5      355.97      384.92     28.25 o 
  -5   1   5       52.67       78.37     17.49 o 
  -4   1   5      691.16      679.61     27.74 o 
  -3   1   5     1617.86     1495.50     32.85 o 
  -2   1   5     1212.70     1024.42     26.98 o 
  -1   1   5     7397.00     7156.45     69.45 o 
   0   1   5     4159.39     4261.86     51.29 o 
   1   1   5      578.78      636.78     20.22 o 
   2   1   5       60.99      111.76     42.07 o 
   3   1   5     4697.97     4915.30     80.76 o 
   4   1   5     3291.99     3052.10     75.33 o 
   5   1   5     5569.54     5509.51    121.62 o 
   6   1   5     2922.17     2921.37     94.78 o 
   7   1   5      310.96      293.52     48.74 o 
   8   1   5      116.92      231.62     53.80 o 
   9   1   5       47.92      130.65     69.45 o 
 -10   2   5       10.66       76.54     76.55 o 
  -9   2   5       28.86      125.00     65.55 o 
  -8   2   5        6.37       53.49     31.16 o 
  -7   2   5      290.49      227.02     26.47 o 
  -6   2   5     2794.56     2747.60     61.86 o 
  -5   2   5     2472.51     2495.73     52.06 o 
  -4   2   5      155.48      167.00     16.75 o 
  -3   2   5     1589.65     1552.60     29.50 o 
  -2   2   5      648.32      606.01     23.78 o 
  -1   2   5       87.39       40.52     11.20 o 
   0   2   5     2432.93     2110.71     35.40 o 
   1   2   5     4411.65     4383.87     55.25 o 
   2   2   5     3537.76     3639.00     54.35 o 
   3   2   5     2076.19     2058.85     42.45 o 
   4   2   5       91.76      196.21     34.72 o 
   5   2   5        7.92       56.80     22.24 o 
   6   2   5      125.82      196.60     43.18 o 
   7   2   5      848.94      818.73     65.54 o 
   8   2   5      577.84      691.43     75.28 o 
   9   2   5      221.93      182.90     60.81 o 
  -9   3   5        7.86       17.36     62.92 o 
  -8   3   5       89.75      147.69     47.16 o 
  -7   3   5       45.72       52.61     25.40 o 
  -6   3   5        0.22       44.40     20.77 o 
  -5   3   5      590.72      544.26     30.20 o 
  -4   3   5     1000.29     1004.91     53.31 o 
  -3   3   5      190.43      176.29     12.93 o 
  -2   3   5        3.27       21.99     20.54 o 
  -1   3   5       14.90       28.17     11.76 o 
   0   3   5      377.19      472.69     26.92 o 
   1   3   5      334.26      385.83     20.56 o 
   2   3   5       90.22       88.12     25.09 o 
   3   3   5        0.34        1.62     14.89 o 
   4   3   5       59.02       55.98     23.24 o 
   5   3   5       62.73       79.13     28.81 o 
   6   3   5        0.10       67.77     39.64 o 
   7   3   5       30.83        7.00     36.59 o 
   8   3   5        9.88      104.67     58.68 o 
  -9   4   5       60.30       12.05     67.18 o 
  -8   4   5       12.98       23.14     45.49 o 
  -7   4   5       48.30       91.73     48.08 o 
  -6   4   5      701.65      677.81     37.96 o 
  -5   4   5      508.36      426.40     39.18 o 
  -4   4   5      735.74      649.42     37.38 o 
  -3   4   5     2415.70     2386.73    108.75 o 
  -2   4   5      165.35      165.63     23.74 o 
  -1   4   5     1456.33     1428.19     47.66 o 
   0   4   5     3069.48     2875.93     73.50 o 
   1   4   5     2564.34     2600.18     54.27 o 
   2   4   5     2385.26     2357.96     57.78 o 
   3   4   5      915.50      937.42     47.54 o 
   4   4   5        1.07       42.62     29.26 o 
   5   4   5        1.03       20.74     27.85 o 
   6   4   5      519.95      508.68     57.94 o 
   7   4   5     1390.92     1253.17     85.63 o 
   8   4   5      381.43      472.84     75.93 o 
  -8   5   5       22.29       27.41     68.62 o 
  -7   5   5      209.12      164.25     50.58 o 
  -6   5   5      115.06       77.90     44.67 o 
  -5   5   5        5.66      107.19     52.37 o 
  -4   5   5      660.06      755.58     63.04 o 
  -3   5   5      879.12      940.89     66.65 o 
  -2   5   5      652.69      537.30     44.81 o 
  -1   5   5     2239.92     2170.59     70.50 o 
   0   5   5     1254.61     1139.00     54.33 o 
   1   5   5       50.00      158.06     87.63 o 
   2   5   5        1.95       46.76     41.78 o 
   3   5   5      133.44      180.06     31.22 o 
   4   5   5      550.66      625.42     44.30 o 
   5   5   5      559.62      597.29     47.72 o 
   6   5   5       80.59      139.39     67.47 o 
   7   5   5       18.27       67.57     53.93 o 
  -6   6   5       56.00       50.37     66.58 o 
  -5   6   5      154.53      137.38     77.25 o 
  -4   6   5      130.24      135.13     53.36 o 
  -3   6   5       59.93       91.61     71.83 o 
  -2   6   5        4.12       51.71     51.67 o 
  -1   6   5      111.80       88.65     30.90 o 
   0   6   5      199.94      225.47     41.25 o 
   1   6   5        3.49       79.54     39.17 o 
   2   6   5       88.62      207.86     45.55 o 
   3   6   5       46.18       95.80     44.06 o 
   4   6   5       57.52      177.64     90.40 o 
   5   6   5        1.78        2.97     47.54 o 
  -4   7   5       85.52      189.04     67.00 o 
  -3   7   5      373.58      424.74     70.50 o 
  -2   7   5      502.85      758.86     90.41 o 
  -1   7   5      502.68      577.25     73.63 o 
   0   7   5      226.41      123.97     56.83 o 
   1   7   5       42.84        7.24     48.76 o 
   2   7   5      261.86      208.51     77.27 o 
   3   7   5      266.59      211.91     73.83 o 
 -10   0   6      369.84      413.42     97.71 o 
  -9   0   6      476.31      531.64    123.38 o 
  -8   0   6       43.46       82.51     34.12 o 
  -7   0   6      667.20      696.99     51.30 o 
  -6   0   6     1409.78     1495.14     65.19 o 
  -5   0   6     2423.58     2378.50    166.54 o 
  -4   0   6     8352.15     8571.02    129.81 o 
  -3   0   6     1988.87     1826.59     47.66 o 
  -2   0   6     1433.09     1626.39     40.07 o 
  -1   0   6      188.72      175.03     16.29 o 
   0   0   6     1908.37     1850.92     46.38 o 
   1   0   6    24181.69    27710.69    252.37 o 
   2   0   6    16705.67    18463.14    193.48 o 
   3   0   6     1550.70     1477.38     74.34 o 
   4   0   6      160.96      219.39     66.88 o 
   5   0   6       94.15      224.94     57.57 o 
   6   0   6      113.29      178.52    144.89 o 
   7   0   6      306.10      328.22     76.12 o 
   8   0   6      522.89      632.36     83.52 o 
   9   0   6       62.61       97.39     81.79 o 
 -10   1   6      128.51      160.14     54.11 o 
  -9   1   6      321.28      334.29     54.01 o 
  -8   1   6      252.96      285.51     31.88 o 
  -7   1   6      456.67      424.68     36.01 o 
  -6   1   6      302.06      313.75     27.96 o 
  -5   1   6      467.53      475.43     26.35 o 
  -4   1   6       48.01       75.89     13.44 o 
  -3   1   6     1372.92     1299.74     29.82 o 
  -2   1   6       64.69       53.04     12.48 o 
  -1   1   6      409.87      367.85     19.71 o 
   0   1   6       37.62       70.21     11.13 o 
   1   1   6      303.46      377.33     26.40 o 
   2   1   6        2.58       27.74     13.62 o 
   3   1   6      113.35       99.52     14.11 o 
   4   1   6      614.43      643.65     30.88 o 
   5   1   6      940.56     1033.34     58.79 o 
   6   1   6      422.37      502.36     52.06 o 
   7   1   6       36.00       10.04     34.29 o 
   8   1   6       30.59      -30.00     51.01 o 
   9   1   6       14.87       44.06     62.33 o 
 -10   2   6      179.04      228.92     63.22 o 
  -9   2   6       10.82      185.38     48.71 o 
  -8   2   6       22.30        9.46     22.04 o 
  -7   2   6      137.41      184.27     26.53 o 
  -6   2   6      124.36      182.38     24.72 o 
  -5   2   6      766.08      767.06     32.28 o 
  -4   2   6     3026.62     2961.62     50.39 o 
  -3   2   6       68.56       85.21     14.74 o 
  -2   2   6       47.23       53.29     17.89 o 
  -1   2   6     1632.55     1856.19     58.88 o 
   0   2   6       31.62        3.72      8.92 o 
   1   2   6     2982.95     3001.33     52.15 o 
   2   2   6     1143.82     1074.27     31.12 o 
   3   2   6      493.46      491.46     24.29 o 
   4   2   6      469.81      447.36     31.37 o 
   5   2   6      293.91      287.08     30.65 o 
   6   2   6      994.66      924.25     94.63 o 
   7   2   6      258.18      323.57     55.02 o 
   8   2   6      152.52      226.98     57.10 o 
  -9   3   6      190.78      220.51     64.10 o 
  -8   3   6      807.05      672.13     49.48 o 
  -7   3   6     1401.25     1263.38     49.34 o 
  -6   3   6        4.80       -2.61     17.31 o 
  -5   3   6      111.41      155.74     21.86 o 
  -4   3   6       27.96       19.14     15.68 o 
  -3   3   6     5069.56     5003.07    105.76 o 
  -2   3   6     6296.05     6181.30    136.77 o 
  -1   3   6     5252.69     5556.52    108.33 o 
   0   3   6      990.90      901.52     52.31 o 
   1   3   6      217.10      196.43     17.06 o 
   2   3   6       11.17       32.94     16.79 o 
   3   3   6     2057.14     1980.73     50.76 o 
   4   3   6      952.71      922.80     37.45 o 
   5   3   6      486.62      526.97     40.26 o 
   6   3   6     1095.65     1009.27     71.33 o 
   7   3   6      534.85      486.71     61.00 o 
   8   3   6        0.68      -24.61     89.74 o 
  -9   4   6       29.31      -10.29     83.97 o 
  -8   4   6        0.02      -30.84     93.28 o 
  -7   4   6       92.59       21.39     44.56 o 
  -6   4   6       43.81       77.79     37.49 o 
  -5   4   6     1931.20     1878.82    123.90 o 
  -4   4   6      654.64      617.87     51.69 o 
  -3   4   6       28.58       69.71     35.65 o 
  -2   4   6       60.07       92.22     19.90 o 
  -1   4   6      379.06      324.48     38.59 o 
   0   4   6      188.60      158.03     26.69 o 
   1   4   6      337.90      389.63     37.06 o 
   2   4   6      150.37      206.54     31.51 o 
   3   4   6       24.41       70.10     22.08 o 
   4   4   6        1.95       13.73     25.59 o 
   5   4   6       34.64       12.50     34.87 o 
   6   4   6        5.49       43.17     49.02 o 
   7   4   6        1.24       17.93     51.11 o 
  -8   5   6       18.13      130.36    212.26 o 
  -7   5   6      270.08      294.49     58.50 o 
  -6   5   6      206.33      216.19     53.15 o 
  -5   5   6      205.89      202.02     49.65 o 
  -4   5   6      109.89      239.06     86.55 o 
  -3   5   6     1265.58     1245.30     75.06 o 
  -2   5   6      763.39      771.75     64.49 o 
  -1   5   6      975.68      828.28     46.03 o 
   0   5   6      710.08      622.58     45.39 o 
   1   5   6       69.85       66.15     35.86 o 
   2   5   6       36.65       74.45     34.41 o 
   3   5   6      341.36      428.51     49.64 o 
   4   5   6      717.11      737.93     46.98 o 
   5   5   6      438.87      374.39     51.10 o 
   6   5   6       41.78       32.00     42.98 o 
  -6   6   6      123.63      182.91     63.79 o 
  -5   6   6      603.30      680.74     75.52 o 
  -4   6   6      955.54     1123.02    101.02 o 
  -3   6   6      355.92      462.34     66.44 o 
  -2   6   6        1.93       71.88     59.68 o 
  -1   6   6       70.13      105.75     46.14 o 
   0   6   6      175.43      191.70     55.77 o 
   1   6   6      715.75      731.59     59.80 o 
   2   6   6      948.60      978.19     69.43 o 
   3   6   6      198.56      260.32     51.10 o 
   4   6   6       38.23       98.04     45.23 o 
   5   6   6        1.51      -34.08     54.19 o 
  -4   7   6       63.31      108.14     64.66 o 
  -3   7   6       44.03      234.66     65.90 o 
  -2   7   6      100.78      125.97     59.13 o 
  -1   7   6      151.75      180.32     64.13 o 
   0   7   6       23.17       92.20     56.27 o 
   1   7   6        0.51      121.01    184.78 o 
   2   7   6        0.54      -58.04     80.13 o 
   3   7   6       50.76      103.87     74.79 o 
 -10   1   7        0.51       96.59     56.72 o 
  -9   1   7      334.41      293.17     51.78 o 
  -8   1   7     1035.97     1088.68     50.43 o 
  -7   1   7      793.03      890.85     45.57 o 
  -6   1   7      715.78      754.43     35.37 o 
  -5   1   7       68.31       70.66     18.44 o 
  -4   1   7       48.73       88.56     19.63 o 
  -3   1   7      118.06      105.65     15.28 o 
  -2   1   7     3126.08     2705.57     51.07 o 
  -1   1   7     7691.71     7695.42    130.43 o 
   0   1   7    10823.36    11586.55    102.68 o 
   1   1   7     1579.11     1710.89     40.39 o 
   2   1   7      934.73      977.87     30.45 o 
   3   1   7     1062.21     1038.38     34.26 o 
   4   1   7     2614.04     2601.14     68.33 o 
   5   1   7     1963.17     1896.47     77.12 o 
   6   1   7      477.73      466.75     54.06 o 
   7   1   7       65.89       64.55     45.98 o 
   8   1   7        0.74       22.12     40.29 o 
 -10   2   7       38.00      -19.91     56.36 o 
  -9   2   7      108.35      168.84     72.66 o 
  -8   2   7        2.10       56.49     47.20 o 
  -7   2   7        1.38       10.06     27.80 o 
  -6   2   7       13.43       42.91     19.44 o 
  -5   2   7     1183.69     1227.70     38.48 o 
  -4   2   7      590.76      601.67     23.39 o 
  -3   2   7     3237.04     3252.92     67.94 o 
  -2   2   7     1367.07     1282.98     40.78 o 
  -1   2   7     1802.98     1947.83     46.38 o 
   0   2   7     1328.13     1195.29     27.59 o 
   1   2   7     2858.93     2713.86     63.11 o 
   2   2   7     3262.45     3315.07     57.58 o 
   3   2   7     5108.81     5172.53     78.27 o 
   4   2   7     3590.14     3520.69     65.09 o 
   5   2   7      155.63      172.43     37.59 o 
   6   2   7      663.92      657.87     59.64 o 
   7   2   7      397.85      424.19     60.94 o 
   8   2   7      603.75      521.87     75.88 o 
  -9   3   7       27.74        2.38     81.00 o 
  -8   3   7        0.74       96.02     33.20 o 
  -7   3   7      313.74      248.62     40.09 o 
  -6   3   7        0.45       67.59     31.61 o 
  -5   3   7       90.14      148.54     23.66 o 
  -4   3   7        0.33       -3.61     15.15 o 
  -3   3   7        1.36       74.04     41.03 o 
  -2   3   7      231.43      267.18     36.92 o 
  -1   3   7       10.09       -1.46     10.78 o 
   0   3   7       54.62       57.89     12.86 o 
   1   3   7       83.76       81.66     15.70 o 
   2   3   7       79.16      102.83     28.15 o 
   3   3   7       11.73        1.48     18.14 o 
   4   3   7      188.08      192.12     23.86 o 
   5   3   7      398.38      356.74     38.13 o 
   6   3   7        8.23        2.52     48.15 o 
   7   3   7        0.04       60.23     46.73 o 
   8   3   7        0.20       80.63     55.16 o 
  -8   4   7       29.29       87.17     93.99 o 
  -7   4   7       71.88       84.15     45.07 o 
  -6   4   7     1221.05     1310.34    101.71 o 
  -5   4   7     2868.11     3002.34    118.97 o 
  -4   4   7      611.63      693.44     56.62 o 
  -3   4   7     2169.78     2080.63    103.20 o 
  -2   4   7     1617.53     1649.48     84.05 o 
  -1   4   7      384.48      448.89     47.26 o 
   0   4   7      611.33      768.92     59.14 o 
   1   4   7      966.16      985.94     54.40 o 
   2   4   7      856.60      851.84     38.89 o 
   3   4   7      926.25      925.47     45.41 o 
   4   4   7      323.80      314.12     32.82 o 
   5   4   7      352.37      335.86     43.91 o 
   6   4   7       95.46       77.43     45.10 o 
   7   4   7      139.80      210.13     73.32 o 
  -7   5   7      176.03      183.27     52.64 o 
  -6   5   7      108.33      106.14     65.15 o 
  -5   5   7       41.86       52.12     43.01 o 
  -4   5   7       14.31       13.92     42.82 o 
  -3   5   7      415.67      448.62     58.19 o 
  -2   5   7      517.25      554.59     82.71 o 
  -1   5   7     1257.13     1300.84     79.52 o 
   0   5   7      915.24      800.27     51.45 o 
   1   5   7       35.33       10.75     27.54 o 
   2   5   7        0.05       82.67     35.16 o 
   3   5   7       47.82       92.87     43.71 o 
   4   5   7      525.71      514.84     73.56 o 
   5   5   7     1003.45      975.24     77.38 o 
   6   5   7      625.17      449.73     83.35 o 
  -6   6   7        1.33       20.74     50.61 o 
  -5   6   7      201.75      245.91     61.10 o 
  -4   6   7       22.72      -20.15     66.08 o 
  -3   6   7        3.45       56.54     76.12 o 
  -2   6   7       17.36      -38.55     66.41 o 
  -1   6   7      137.12      172.90     56.49 o 
   0   6   7      236.10      266.33     61.70 o 
   1   6   7      133.32      102.37     55.75 o 
   2   6   7       14.70       46.05     92.90 o 
   3   6   7       10.66       57.13     43.11 o 
   4   6   7      106.54      123.01     47.30 o 
   5   6   7       15.72       -9.96     58.10 o 
  -4   7   7       28.84       84.52     67.75 o 
  -3   7   7       77.56       92.63     60.48 o 
  -2   7   7      519.14      699.10     99.91 o 
  -1   7   7      483.75      611.29    132.79 o 
   0   7   7      309.97      356.78     73.19 o 
   1   7   7      127.40      198.75     73.75 o 
   2   7   7        1.37      160.11     68.88 o 
 -10   0   8      551.81      408.13     95.75 o 
  -9   0   8      424.52      555.55     85.57 o 
  -8   0   8      125.78      133.11     47.14 o 
  -7   0   8       16.25       -5.28     54.44 o 
  -6   0   8      527.24      596.92     48.64 o 
  -5   0   8     2741.02     2762.33     81.21 o 
  -4   0   8     2774.57     2562.28     69.65 o 
  -3   0   8      898.44      811.04     35.15 o 
  -2   0   8      453.46      432.33     25.76 o 
  -1   0   8      270.47      245.89     24.24 o 
   0   0   8     4211.72     4719.16    149.89 o 
   1   0   8     3184.71     3161.92     77.43 o 
   2   0   8     6596.36     6910.38    122.22 o 
   3   0   8     1673.14     1831.74     60.66 o 
   4   0   8       83.38       74.63     38.07 o 
   5   0   8      670.05      680.95     82.42 o 
   6   0   8        6.11      124.56     60.04 o 
   7   0   8      421.96      407.01    133.23 o 
   8   0   8      421.05      390.86     92.45 o 
 -10   1   8        0.25       61.87     52.41 o 
  -9   1   8       69.31       29.92     41.93 o 
  -8   1   8       52.56      140.00     33.87 o 
  -7   1   8      208.79      207.85     28.96 o 
  -6   1   8      288.47      299.55     27.32 o 
  -5   1   8      167.18      176.04     20.58 o 
  -4   1   8       52.62       60.51     14.90 o 
  -3   1   8     1991.03     1969.53     42.65 o 
  -2   1   8      990.02      939.56     22.56 o 
  -1   1   8     2304.81     2193.64     49.53 o 
   0   1   8     3104.21     3272.07     52.60 o 
   1   1   8      514.84      577.94     26.97 o 
   2   1   8      134.32      105.49     25.75 o 
   3   1   8       63.75       85.46     17.07 o 
   4   1   8       39.20       65.37     16.27 o 
   5   1   8       50.00       52.00     35.75 o 
   6   1   8      411.45      510.20     56.06 o 
   7   1   8       10.63      104.64     65.82 o 
   8   1   8       10.32      -37.59     55.05 o 
  -9   2   8       55.23       78.71     54.38 o 
  -8   2   8       25.21       56.50     47.28 o 
  -7   2   8       61.18      101.69     26.22 o 
  -6   2   8       12.96       38.48     20.83 o 
  -5   2   8      459.93      443.10     26.08 o 
  -4   2   8     2812.62     2844.34     64.22 o 
  -3   2   8     1724.14     1769.99     45.79 o 
  -2   2   8      870.21      816.45     31.88 o 
  -1   2   8      411.16      379.03     30.52 o 
   0   2   8      712.33      702.08     24.90 o 
   1   2   8     2288.11     2301.64     46.31 o 
   2   2   8     2270.28     2258.09     58.00 o 
   3   2   8       91.41      144.88     21.11 o 
   4   2   8       22.30       37.54     17.29 o 
   5   2   8      437.59      418.73     63.06 o 
   6   2   8       78.92      134.86     44.81 o 
   7   2   8      435.71      411.08     64.33 o 
   8   2   8       39.68      171.71     83.22 o 
  -9   3   8       91.77      -15.08     82.41 o 
  -8   3   8       90.21      184.15     39.85 o 
  -7   3   8     2143.27     2084.67     80.19 o 
  -6   3   8     2020.02     2045.41    122.35 o 
  -5   3   8       57.62       46.95     26.40 o 
  -4   3   8      191.33      281.09     52.40 o 
  -3   3   8     1302.68     1240.88     70.83 o 
  -2   3   8     1441.01     1301.99     60.70 o 
  -1   3   8     3314.75     3273.93    104.15 o 
   0   3   8     1295.65     1141.65     43.56 o 
   1   3   8      301.26      273.91     21.27 o 
   2   3   8      897.85      909.88     36.11 o 
   3   3   8     1319.31     1293.95     44.96 o 
   4   3   8     2527.94     2348.92     84.82 o 
   5   3   8      483.91      455.93     49.66 o 
   6   3   8     1114.02     1289.82     79.86 o 
   7   3   8      380.58      354.29     64.19 o 
  -8   4   8       16.29      179.49     54.55 o 
  -7   4   8      142.54      175.78     63.10 o 
  -6   4   8       35.97       50.03     47.21 o 
  -5   4   8      327.12      314.27     50.27 o 
  -4   4   8      277.77      303.69     46.05 o 
  -3   4   8       11.68       34.22     32.81 o 
  -2   4   8       18.98       48.05     41.03 o 
  -1   4   8       28.11      119.65     52.63 o 
   0   4   8       10.83       10.23     18.47 o 
   1   4   8      277.79      283.73     32.43 o 
   2   4   8        4.79       42.36     19.50 o 
   3   4   8       72.59      125.31     27.68 o 
   4   4   8      475.76      445.11     37.11 o 
   5   4   8      217.69      216.01     37.73 o 
   6   4   8        0.10      -26.93     43.14 o 
   7   4   8       43.68      107.76     71.65 o 
  -7   5   8      192.61      159.96     60.41 o 
  -6   5   8      198.23      229.56     59.44 o 
  -5   5   8       40.75       74.03     47.18 o 
  -4   5   8       17.95       55.82     42.24 o 
  -3   5   8      184.13      205.52     51.38 o 
  -2   5   8      317.10      300.08     52.75 o 
  -1   5   8      952.23      919.39     71.08 o 
   0   5   8      247.44      409.34     60.15 o 
   1   5   8        9.33       19.56     25.10 o 
   2   5   8       75.50      130.99     35.05 o 
   3   5   8      150.65      421.64    129.55 o 
   4   5   8      149.78      151.49     49.94 o 
   5   5   8      240.34      253.90     73.74 o 
   6   5   8      654.07      490.22     95.43 o 
  -6   6   8      168.93      250.64     70.41 o 
  -5   6   8      734.77      703.73     99.32 o 
  -4   6   8      866.79      850.72    115.20 o 
  -3   6   8      462.98      537.74     72.34 o 
  -2   6   8      210.20      250.31     57.85 o 
  -1   6   8       39.51       99.73     55.10 o 
   0   6   8       92.99       75.81     52.85 o 
   1   6   8      742.48      955.92    160.67 o 
   2   6   8     1092.28     1123.13     91.49 o 
   3   6   8      494.16      655.55     79.24 o 
   4   6   8      132.94      215.46     78.60 o 
  -3   7   8       68.79       52.08     81.12 o 
  -2   7   8        0.93       64.92     73.56 o 
  -1   7   8       34.59       84.48     68.20 o 
   0   7   8       42.21      179.37     69.62 o 
   1   7   8        0.25      -21.55     57.23 o 
   2   7   8       90.17      151.74     89.44 o 
 -10   1   9       12.82        1.13     44.30 o 
  -9   1   9      112.32      118.72     59.08 o 
  -8   1   9      207.08      299.90     40.98 o 
  -7   1   9      634.42      639.02     38.79 o 
  -6   1   9      232.97      279.22     27.66 o 
  -5   1   9     1024.47     1011.24     40.01 o 
  -4   1   9     1150.18     1214.46     42.93 o 
  -3   1   9     2214.84     2135.44     81.27 o 
  -2   1   9     6255.20     6122.17     92.83 o 
  -1   1   9     2897.84     2825.59     49.70 o 
   0   1   9     4348.42     4273.15     65.63 o 
   1   1   9     2818.69     3026.28     57.63 o 
   2   1   9       19.47      115.40     23.56 o 
   3   1   9      115.09      104.74     20.06 o 
   4   1   9     1013.32      905.74     66.90 o 
   5   1   9     1265.27     1267.80     71.53 o 
   6   1   9      763.15      824.30     74.57 o 
   7   1   9      336.43      377.59     55.97 o 
   8   1   9        3.14       68.61     54.07 o 
  -9   2   9      432.18      218.48     63.92 o 
  -8   2   9      565.76      616.80     50.09 o 
  -7   2   9       37.30      135.94     32.59 o 
  -6   2   9      309.63      344.00     51.41 o 
  -5   2   9      586.23      638.41     62.08 o 
  -4   2   9     1406.38     1458.33     47.44 o 
  -3   2   9     2827.32     2550.35     94.51 o 
  -2   2   9     3318.01     3377.93     80.15 o 
  -1   2   9       16.44       -9.12     17.41 o 
   0   2   9      418.52      414.00     39.53 o 
   1   2   9     1915.85     1858.47     45.40 o 
   2   2   9     4139.35     4132.19     73.15 o 
   3   2   9     1398.04     1383.63     59.80 o 
   4   2   9      384.64      361.38     27.50 o 
   5   2   9       33.27      117.11     38.95 o 
   6   2   9      230.80      338.14     55.37 o 
   7   2   9      127.36      123.41     50.73 o 
   8   2   9      588.19      486.60     77.86 o 
  -9   3   9        8.10      124.79    103.28 o 
  -8   3   9      128.26      101.67     47.97 o 
  -7   3   9      306.83      240.63     49.65 o 
  -6   3   9        6.64       36.66     28.27 o 
  -5   3   9       85.68      108.08     36.33 o 
  -4   3   9      263.93      243.51     42.01 o 
  -3   3   9        0.05       10.81     48.68 o 
  -2   3   9      102.38      115.24     51.73 o 
  -1   3   9        1.23       86.44     33.58 o 
   0   3   9       24.17       49.25     20.31 o 
   1   3   9       11.30       29.24     29.31 o 
   2   3   9     1227.90     1169.83     41.63 o 
   3   3   9      275.17      248.13     29.01 o 
   4   3   9       53.10      107.71     22.40 o 
   5   3   9        4.67       71.88     43.50 o 
   6   3   9        3.46      -16.04     41.78 o 
   7   3   9       93.77       31.88     46.26 o 
  -8   4   9      104.36       69.03     52.51 o 
  -7   4   9       12.15       26.86     49.66 o 
  -6   4   9      274.79      327.15     59.22 o 
  -5   4   9      639.03      627.42     58.70 o 
  -4   4   9     1085.93     1089.60     67.53 o 
  -3   4   9     1184.61     1135.36     69.94 o 
  -2   4   9      558.17      649.18     59.50 o 
  -1   4   9       41.19       54.29     38.89 o 
   0   4   9      131.25      170.04     45.11 o 
   1   4   9      287.96      311.63     37.28 o 
   2   4   9     1819.49     1906.32     92.52 o 
   3   4   9     2614.73     2527.49     69.90 o 
   4   4   9     1651.16     1566.15     82.92 o 
   5   4   9        2.53       26.77     46.96 o 
   6   4   9       97.44      144.92     56.85 o 
  -7   5   9      210.20       37.87     50.57 o 
  -6   5   9      124.79      232.80     70.41 o 
  -5   5   9      265.94      332.54     62.07 o 
  -4   5   9      221.86      246.89     57.62 o 
  -3   5   9       48.76       30.96     42.46 o 
  -2   5   9      250.71      283.64     51.85 o 
  -1   5   9      421.00      485.35     63.82 o 
   0   5   9      776.87      918.78     77.11 o 
   1   5   9      313.75      412.03     59.37 o 
   2   5   9        9.08       49.29     65.93 o 
   3   5   9      245.04      217.81     42.13 o 
   4   5   9      504.47      533.54     55.32 o 
   5   5   9      389.18      326.19     76.76 o 
  -5   6   9        1.19       18.54     75.86 o 
  -4   6   9       42.68      171.93     61.83 o 
  -3   6   9       26.00      221.36     62.35 o 
  -2   6   9       35.29      113.81     57.90 o 
  -1   6   9        0.00       -1.72     37.77 o 
   0   6   9       34.71       11.04     43.90 o 
   1   6   9        9.73      104.13     59.59 o 
   2   6   9        3.05      108.80     70.64 o 
   3   6   9        1.24        1.07     45.26 o 
   4   6   9       33.54       39.88     67.04 o 
  -2   7   9      440.16      495.70     88.25 o 
  -1   7   9      550.57      621.61     89.53 o 
   0   7   9      355.15      270.14     81.43 o 
   1   7   9      259.55      361.95     80.32 o 
 -10   0  10       91.70       10.75     94.35 o 
  -9   0  10      195.19      173.08     52.60 o 
  -8   0  10       73.91      135.59     65.59 o 
  -7   0  10       37.95       78.53     40.27 o 
  -6   0  10       11.36       76.57     32.95 o 
  -5   0  10     3873.35     3717.34    102.72 o 
  -4   0  10     4617.93     4545.03    101.47 o 
  -3   0  10     3058.39     2854.04     95.83 o 
  -2   0  10     2673.75     2392.93    136.58 o 
  -1   0  10      627.20      618.45     39.71 o 
   0   0  10        6.10       54.64     47.60 o 
   1   0  10     1432.98     1555.49     64.75 o 
   2   0  10     1064.10     1036.76     55.47 o 
   3   0  10      449.46      434.13     41.20 o 
   4   0  10     1889.28     1851.97    114.63 o 
   5   0  10      768.80      662.09    146.45 o 
   6   0  10      128.86       89.30     89.48 o 
   7   0  10      293.53      285.71     88.18 o 
   8   0  10      627.70      462.97    105.63 o 
  -9   1  10        4.79       60.86     41.22 o 
  -8   1  10      234.15      211.25     44.96 o 
  -7   1  10      381.15      331.45     33.47 o 
  -6   1  10      182.16      166.79     30.70 o 
  -5   1  10       48.76      119.07     30.05 o 
  -4   1  10       41.43       73.32     32.39 o 
  -3   1  10      235.96      248.40     19.03 o 
  -2   1  10     1047.02      904.17     41.02 o 
  -1   1  10      456.57      420.24     23.37 o 
   0   1  10     1050.97     1048.02     36.43 o 
   1   1  10      389.43      456.07     33.82 o 
   2   1  10        1.73       11.33     25.97 o 
   3   1  10        0.64       36.00     18.14 o 
   4   1  10       85.67       63.48     28.82 o 
   5   1  10       72.12      158.31     42.54 o 
   6   1  10      215.68      240.71     53.48 o 
   7   1  10      212.33      227.77     58.43 o 
  -9   2  10      399.79      446.82     78.80 o 
  -8   2  10      189.65      246.62     42.53 o 
  -7   2  10        0.07       59.40     30.67 o 
  -6   2  10        8.67       20.45     24.69 o 
  -5   2  10      425.15      442.91     49.84 o 
  -4   2  10      881.85      873.94     39.63 o 
  -3   2  10      895.61      795.55     35.92 o 
  -2   2  10       17.62       73.23     24.15 o 
  -1   2  10      109.21      137.18     27.53 o 
   0   2  10       51.10       41.35     17.26 o 
   1   2  10     1725.66     1774.68     47.62 o 
   2   2  10     1649.10     1638.15     48.19 o 
   3   2  10      188.08      240.46     51.67 o 
   4   2  10      228.89      191.64     23.95 o 
   5   2  10      438.89      444.90     54.40 o 
   6   2  10       44.84       65.95     64.11 o 
   7   2  10       22.89       97.43     67.04 o 
  -9   3  10      252.32      305.18     97.09 o 
  -8   3  10      296.30      269.70     59.30 o 
  -7   3  10      624.39      624.19     63.46 o 
  -6   3  10     2019.12     1873.26     88.25 o 
  -5   3  10      160.80      200.74     45.84 o 
  -4   3  10       16.40        3.82     33.11 o 
  -3   3  10        3.33       52.99     34.60 o 
  -2   3  10     1028.43     1108.04     62.37 o 
  -1   3  10     2942.29     3009.88     97.83 o 
   0   3  10     3086.78     3201.74    119.17 o 
   1   3  10      179.07      156.57     22.00 o 
   2   3  10       66.00      101.81     21.74 o 
   3   3  10      467.93      518.40     56.55 o 
   4   3  10      688.60      635.49     42.56 o 
   5   3  10     1395.03     1316.46     78.95 o 
   6   3  10      589.50      602.30     64.51 o 
   7   3  10      336.62      213.06     75.39 o 
  -8   4  10       50.22       39.34     55.04 o 
  -7   4  10        5.14      -36.14     44.86 o 
  -6   4  10       46.00       68.31     59.21 o 
  -5   4  10       92.97       92.75     44.70 o 
  -4   4  10       90.17      129.36     44.80 o 
  -3   4  10       10.89        9.04     37.73 o 
  -2   4  10       26.34       67.13     45.38 o 
  -1   4  10      203.78      199.84     48.35 o 
   0   4  10      131.34      272.49     53.60 o 
   1   4  10       39.08       49.48     36.71 o 
   2   4  10      726.28      728.54     61.52 o 
   3   4  10      188.62      184.23     37.28 o 
   4   4  10       55.04      109.32     36.59 o 
   5   4  10       61.69      191.40     50.60 o 
   6   4  10        0.70      122.39    125.76 o 
  -7   5  10      100.13       91.21     60.54 o 
  -6   5  10      401.45      405.48     69.85 o 
  -5   5  10      110.59      203.09     96.64 o 
  -4   5  10        4.01       23.32     53.25 o 
  -3   5  10        3.70       -0.02     33.02 o 
  -2   5  10       37.49       22.89     40.74 o 
  -1   5  10      295.99      331.46     63.18 o 
   0   5  10     1242.36     1209.18     84.60 o 
   1   5  10      794.24      875.82     77.69 o 
   2   5  10       26.99      122.04     50.99 o 
   3   5  10       11.85       78.30     65.99 o 
   4   5  10      371.36      331.25     61.89 o 
   5   5  10      404.67      173.38    106.92 o 
  -5   6  10      440.23      524.41     83.03 o 
  -4   6  10      446.19      614.67     77.57 o 
  -3   6  10      271.65      256.32     64.80 o 
  -2   6  10      288.85      443.28     73.86 o 
  -1   6  10       30.97       80.71     64.47 o 
   0   6  10      174.15      294.61     85.40 o 
   1   6  10      669.40      779.51     86.63 o 
   2   6  10      466.92      457.74     79.83 o 
   3   6  10      292.09      250.14     72.17 o 
  -9   1  11       24.07      105.79     44.75 o 
  -8   1  11      192.73      301.10     65.09 o 
  -7   1  11      581.42      635.29     48.33 o 
  -6   1  11      948.25     1018.94     54.00 o 
  -5   1  11     1477.85     1504.42     57.62 o 
  -4   1  11      734.81      707.52     49.71 o 
  -3   1  11      440.77      345.60     27.09 o 
  -2   1  11     1175.68     1119.14     50.08 o 
  -1   1  11     2815.94     2691.84     56.29 o 
   0   1  11     2870.03     2931.97     63.72 o 
   1   1  11     1379.35     1466.52     48.31 o 
   2   1  11      599.61      599.29     64.56 o 
   3   1  11      283.77      249.31     26.98 o 
   4   1  11      543.51      630.91     43.50 o 
   5   1  11      306.47      363.86     52.33 o 
   6   1  11     1355.33     1329.00     85.78 o 
   7   1  11      763.31      825.75     84.78 o 
  -9   2  11       32.55       90.06     72.94 o 
  -8   2  11      100.19      129.38     48.93 o 
  -7   2  11        7.30       69.28     60.75 o 
  -6   2  11       51.24      110.80     29.80 o 
  -5   2  11      603.51      536.60     36.68 o 
  -4   2  11     2819.02     2512.14     75.99 o 
  -3   2  11     1590.42     1391.99     60.14 o 
  -2   2  11     1514.01     1397.05     53.76 o 
  -1   2  11      515.24      463.18     55.61 o 
   0   2  11       87.38      117.96     30.98 o 
   1   2  11        8.79       39.27     21.55 o 
   2   2  11     1584.74     1522.64     50.73 o 
   3   2  11     2751.32     2746.58     76.25 o 
   4   2  11      266.12      256.72     34.89 o 
   5   2  11       36.47       52.49     39.80 o 
   6   2  11       41.99       83.90     55.96 o 
   7   2  11        5.80      -20.85     54.89 o 
  -8   3  11        4.50       -9.85     46.16 o 
  -7   3  11       79.63       53.53     48.12 o 
  -6   3  11       13.21      102.67     50.71 o 
  -5   3  11        9.06       43.52     65.71 o 
  -4   3  11       82.41      123.78     38.27 o 
  -3   3  11      389.02      361.64     46.45 o 
  -2   3  11       60.60       74.95     35.16 o 
  -1   3  11        0.29       63.76     35.78 o 
   0   3  11      316.01      270.75     47.58 o 
   1   3  11        0.50        2.69     14.72 o 
   2   3  11      749.21      648.86     42.66 o 
   3   3  11       32.32       28.46     21.72 o 
   4   3  11       35.89       75.82     32.10 o 
   5   3  11       48.06       83.61     50.37 o 
   6   3  11        4.87       -5.39     39.67 o 
  -8   4  11      104.81      213.80     66.53 o 
  -7   4  11       56.47       78.50     70.34 o 
  -6   4  11        6.52      202.04     70.05 o 
  -5   4  11      100.05      161.37     51.12 o 
  -4   4  11      739.86      806.84     75.18 o 
  -3   4  11      427.69      430.68     57.60 o 
  -2   4  11     1314.11     1308.69     76.81 o 
  -1   4  11      617.80      626.73     66.97 o 
   0   4  11      777.62      865.50     72.98 o 
   1   4  11      574.93      630.04     63.87 o 
   2   4  11     1343.88     1334.90     63.44 o 
   3   4  11     2020.90     1912.93     76.21 o 
   4   4  11      370.37      447.42     58.25 o 
   5   4  11      176.98      181.79     66.07 o 
  -6   5  11      207.62      249.59     83.35 o 
  -5   5  11      175.58      201.61     61.61 o 
  -4   5  11      162.67      204.92     56.26 o 
  -3   5  11       42.57       90.19     61.90 o 
  -2   5  11      423.76      412.94     63.29 o 
  -1   5  11      267.55      480.12     68.31 o 
   0   5  11     1105.62     1115.82     88.82 o 
   1   5  11     1269.80     1191.43     90.16 o 
   2   5  11      173.72      217.88     59.57 o 
   3   5  11       34.33      101.75     47.42 o 
   4   5  11      208.20      248.28    104.85 o 
  -5   6  11       62.32       18.09     55.08 o 
  -4   6  11       12.50       36.66     56.94 o 
  -3   6  11        0.46       72.92     56.23 o 
  -2   6  11       58.69      156.72     62.30 o 
  -1   6  11      156.10      258.65     70.30 o 
   0   6  11        0.02       90.93     58.32 o 
   1   6  11        8.35      180.91     66.19 o 
   2   6  11       19.27      162.17    115.95 o 
  -9   0  12      451.38      323.80     91.62 o 
  -8   0  12      588.07      612.29     91.17 o 
  -7   0  12        3.88       35.30     62.61 o 
  -6   0  12      360.28      355.68     44.44 o 
  -5   0  12      546.38      536.26     46.48 o 
  -4   0  12     1918.78     1985.74     74.38 o 
  -3   0  12     3222.01     3081.11     86.94 o 
  -2   0  12     2069.54     2081.58    100.85 o 
  -1   0  12      280.65      311.10     62.55 o 
   0   0  12       22.93       20.73     43.73 o 
   1   0  12      575.14      859.96    197.34 o 
   2   0  12     1416.33     1410.92     77.34 o 
   3   0  12      929.66     1071.27     64.91 o 
   4   0  12     1944.12     2150.88    283.22 o 
   5   0  12     1455.72     1224.56    116.45 o 
   6   0  12       53.52       83.54     72.31 o 
   7   0  12      145.51      237.04     95.68 o 
  -9   1  12        1.96       23.52     60.36 o 
  -8   1  12       26.83       46.19     38.12 o 
  -7   1  12      341.63      373.96     43.88 o 
  -6   1  12      516.82      547.33     44.71 o 
  -5   1  12       46.46       92.84     27.81 o 
  -4   1  12       93.39      120.84     26.98 o 
  -3   1  12      275.02      283.25     30.31 o 
  -2   1  12       74.45       87.83     17.90 o 
  -1   1  12       17.66       69.17     27.90 o 
   0   1  12        4.11       26.05     21.87 o 
   1   1  12      261.22      249.07     37.04 o 
   2   1  12      288.51      345.81     33.46 o 
   3   1  12       77.94       91.87     37.14 o 
   4   1  12      285.03      369.00     53.89 o 
   5   1  12      354.23      300.22     56.79 o 
   6   1  12      147.55      166.73     57.17 o 
   7   1  12      420.36      530.76     78.08 o 
  -9   2  12       36.89      128.17     61.69 o 
  -8   2  12      390.35      402.71     70.37 o 
  -7   2  12       75.25       58.55     33.72 o 
  -6   2  12      127.10      125.69     32.04 o 
  -5   2  12       84.80       82.68     29.87 o 
  -4   2  12      148.48      155.13     25.61 o 
  -3   2  12     1187.08     1034.59     83.96 o 
  -2   2  12      267.13      259.78     38.40 o 
  -1   2  12      155.04      226.62     34.39 o 
   0   2  12      164.93      178.64     25.07 o 
   1   2  12       77.61      101.36     40.09 o 
   2   2  12      401.23      352.09     30.92 o 
   3   2  12      719.73      629.45     38.25 o 
   4   2  12      600.90      625.34     58.61 o 
   5   2  12      151.80      169.48     50.67 o 
   6   2  12       24.27       80.69     51.25 o 
  -8   3  12      163.75      217.81     61.48 o 
  -7   3  12      502.08      509.00     65.57 o 
  -6   3  12      945.31      924.36     89.41 o 
  -5   3  12      121.74      196.85     46.39 o 
  -4   3  12        5.82       90.94     75.12 o 
  -3   3  12       98.43      147.03     40.57 o 
  -2   3  12      382.91      450.80     82.31 o 
  -1   3  12     1638.70     1746.82     84.73 o 
   0   3  12     2900.76     2931.52    122.10 o 
   1   3  12     1841.05     1547.88     71.91 o 
   2   3  12      117.58      165.98     26.58 o 
   3   3  12      344.49      328.78     33.30 o 
   4   3  12       60.96      168.58     37.23 o 
   5   3  12      632.46      547.65     87.45 o 
   6   3  12      148.95      145.67     58.37 o 
  -7   4  12        5.65        4.26     47.98 o 
  -6   4  12        0.05      116.09     78.96 o 
  -5   4  12        3.31       -6.61     37.92 o 
  -4   4  12      193.75      218.10     52.29 o 
  -3   4  12      251.80      241.32     47.66 o 
  -2   4  12      267.52      370.23     56.61 o 
  -1   4  12       21.23      135.47     67.91 o 
   0   4  12      167.51      129.80     72.67 o 
   1   4  12        0.53       41.01     41.14 o 
   2   4  12       28.14      125.80     62.93 o 
   3   4  12      141.07       82.98     43.68 o 
   4   4  12       54.43       41.86     72.56 o 
   5   4  12      124.32      197.83     91.94 o 
  -6   5  12      188.89      206.76     67.63 o 
  -5   5  12      104.98      110.40     58.88 o 
  -4   5  12      176.91      258.84     56.34 o 
  -3   5  12       49.74       39.82     48.95 o 
  -2   5  12      570.93      618.09     77.15 o 
  -1   5  12      973.64     1094.57     91.08 o 
   0   5  12      455.73      514.85     75.40 o 
   1   5  12      306.77      392.67     70.70 o 
   2   5  12        8.31      102.56     85.13 o 
   3   5  12        3.58       63.29     51.18 o 
   4   5  12       62.12      144.47    134.44 o 
  -4   6  12      260.77      296.58     77.66 o 
  -3   6  12      305.77      342.96     80.45 o 
  -2   6  12      384.65      395.98     76.30 o 
  -1   6  12      187.46      203.84     67.80 o 
   0   6  12        0.80      -30.15     67.25 o 
   1   6  12       71.32      183.11     69.60 o 
  -9   1  13        0.27       14.73     43.49 o 
  -8   1  13      259.81      243.88     48.32 o 
  -7   1  13      298.86      236.48     43.88 o 
  -6   1  13     1277.63     1263.51     59.71 o 
  -5   1  13     1311.73     1249.84     55.83 o 
  -4   1  13      403.83      355.53     34.91 o 
  -3   1  13       37.15       16.55     23.87 o 
  -2   1  13      685.58      738.51     47.32 o 
  -1   1  13      122.92      143.87     24.14 o 
   0   1  13     1280.85     1315.30     58.46 o 
   1   1  13     3265.91     3544.95     83.97 o 
   2   1  13      549.81      577.61     39.81 o 
   3   1  13        1.31       42.95     26.78 o 
   4   1  13       95.86      117.92     46.81 o 
   5   1  13      401.07      374.61     58.18 o 
   6   1  13      526.56      601.41     73.51 o 
  -8   2  13      132.52      243.27     59.10 o 
  -7   2  13      186.99      184.44     49.75 o 
  -6   2  13       30.72       75.72     34.89 o 
  -5   2  13       44.19       71.55     28.87 o 
  -4   2  13      495.02      455.66     39.57 o 
  -3   2  13     1093.50     1119.44     59.79 o 
  -2   2  13     1707.31     1668.23     79.97 o 
  -1   2  13     1514.71     1524.87     61.86 o 
   0   2  13       52.67       44.09     39.73 o 
   1   2  13      936.60      853.58     43.27 o 
   2   2  13      951.65      882.87     44.79 o 
   3   2  13     1138.14      990.59     48.76 o 
   4   2  13      606.72      665.43     77.26 o 
   5   2  13      553.23      647.32     71.71 o 
   6   2  13       43.87      134.59     65.47 o 
  -8   3  13        0.15      116.65     56.94 o 
  -7   3  13        0.40       29.12     98.91 o 
  -6   3  13       48.90       21.80     41.08 o 
  -5   3  13      121.29      112.62     46.63 o 
  -4   3  13        0.15       43.32     54.21 o 
  -3   3  13       20.88       87.11     40.49 o 
  -2   3  13        0.15        7.77     37.05 o 
  -1   3  13       27.35      152.79    114.01 o 
   0   3  13       43.96       51.91     40.39 o 
   1   3  13       95.78       59.67     39.71 o 
   2   3  13      250.70      210.37     32.30 o 
   3   3  13       52.29       71.06     26.37 o 
   4   3  13       11.12       56.26     44.79 o 
   5   3  13       27.09       11.81     45.15 o 
  -7   4  13       91.22      150.70     62.79 o 
  -6   4  13       15.61       40.06     56.21 o 
  -5   4  13      288.65      351.96     65.94 o 
  -4   4  13     1065.28     1133.10     84.03 o 
  -3   4  13      820.90      851.67     76.28 o 
  -2   4  13      532.29      496.32     67.18 o 
  -1   4  13     1112.66     1153.62     98.80 o 
   0   4  13      145.21      191.46     57.44 o 
   1   4  13      388.96      505.76     65.40 o 
   2   4  13      400.83      373.61     62.95 o 
   3   4  13      286.50      291.68     53.55 o 
   4   4  13      160.13      138.78     92.40 o 
  -5   5  13      393.92      349.60     75.49 o 
  -4   5  13      162.77      216.57     64.81 o 
  -3   5  13        1.80      182.04     59.14 o 
  -2   5  13      452.34      320.34     69.77 o 
  -1   5  13      465.60      536.86     72.64 o 
   0   5  13      571.24      647.33     85.03 o 
   1   5  13      582.32      680.66    101.20 o 
   2   5  13       86.12      126.40     59.83 o 
   3   5  13       32.35       32.80     74.00 o 
  -3   6  13       56.69      244.43     90.87 o 
  -2   6  13        1.47      267.76    279.18 o 
  -1   6  13       13.44       43.88     71.92 o 
   0   6  13        6.26       88.92     85.50 o 
  -8   0  14      751.66      898.43    113.89 o 
  -7   0  14       85.85      104.49     74.90 o 
  -6   0  14       34.35       24.84     52.26 o 
  -5   0  14        2.23      -18.62     46.63 o 
  -4   0  14      955.41      831.74    141.47 o 
  -3   0  14      415.60      366.31     41.75 o 
  -2   0  14       71.81       68.30     45.86 o 
  -1   0  14      960.51      909.60     94.77 o 
   0   0  14      343.54      340.56     51.43 o 
   1   0  14      109.79      102.31     62.76 o 
   2   0  14     1140.79     1140.13     73.61 o 
   3   0  14     3732.35     3897.19    130.11 o 
   4   0  14      922.76      962.13    151.40 o 
   5   0  14      707.27      710.39    106.57 o 
   6   0  14      315.10      266.12    108.54 o 
  -8   1  14       39.37       52.68     50.44 o 
  -7   1  14       46.35       76.79     44.53 o 
  -6   1  14      110.21      217.77     45.83 o 
  -5   1  14      180.66      178.74     38.51 o 
  -4   1  14      247.00      240.35     40.88 o 
  -3   1  14      454.29      362.68     37.47 o 
  -2   1  14        8.50       47.39     32.43 o 
  -1   1  14     1302.22     1266.78     79.05 o 
   0   1  14      509.35      495.90     46.37 o 
   1   1  14       96.43      181.75     33.21 o 
   2   1  14      279.28      314.08     35.92 o 
   3   1  14      349.72      333.33     35.12 o 
   4   1  14        1.75       34.71     45.06 o 
   5   1  14      144.56      164.38     71.63 o 
   6   1  14       47.80       28.29     50.68 o 
  -8   2  14       95.73      153.56     66.17 o 
  -7   2  14        3.66       95.73     52.80 o 
  -6   2  14       53.02       80.18     56.56 o 
  -5   2  14       10.35       84.21     45.37 o 
  -4   2  14      191.64      193.55     32.37 o 
  -3   2  14      453.90      387.86     72.03 o 
  -2   2  14     1341.69     1273.47     84.84 o 
  -1   2  14      950.69      901.16     53.30 o 
   0   2  14        1.05       79.55     38.91 o 
   1   2  14       44.42       71.74     25.77 o 
   2   2  14       36.95       45.67     25.50 o 
   3   2  14      803.11      779.16     45.90 o 
   4   2  14      199.64      245.22     52.41 o 
   5   2  14       13.34       -6.85     46.01 o 
  -7   3  14      140.36       48.97     51.56 o 
  -6   3  14      270.75      375.04     74.64 o 
  -5   3  14     1025.41     1013.49     92.21 o 
  -4   3  14      429.72      488.48     60.32 o 
  -3   3  14       22.37       62.03     40.60 o 
  -2   3  14       35.99      104.22     57.27 o 
  -1   3  14      943.94      988.84     72.64 o 
   0   3  14      919.76      989.97     82.18 o 
   1   3  14      770.28      857.81     69.10 o 
   2   3  14      780.11      829.82     70.06 o 
   3   3  14      333.74      350.37     50.57 o 
   4   3  14        0.25       99.81     90.27 o 
   5   3  14      547.38      277.34    101.17 o 
  -6   4  14       39.53       60.15     61.98 o 
  -5   4  14       32.99       58.45     57.55 o 
  -4   4  14       21.96       -5.62     38.72 o 
  -3   4  14       64.80       71.17     54.19 o 
  -2   4  14       26.47      -17.60     43.68 o 
  -1   4  14       40.85       96.35     52.79 o 
   0   4  14       13.80      106.43     72.41 o 
   1   4  14        9.52       61.47     48.55 o 
   2   4  14        0.74       46.08     45.10 o 
   3   4  14       50.15      123.12     81.07 o 
   4   4  14       10.24       24.94     79.09 o 
  -5   5  14      216.88      349.75     77.05 o 
  -4   5  14       18.77      -14.43     52.66 o 
  -3   5  14        4.71       72.59     58.73 o 
  -2   5  14        8.42      -10.52     53.30 o 
  -1   5  14      410.65      360.32     71.84 o 
   0   5  14      349.45      384.05     80.16 o 
   1   5  14       19.93      171.29     75.66 o 
   2   5  14      121.81      152.06     64.29 o 
  -8   1  15       24.00      107.04    108.55 o 
  -7   1  15      186.76      238.16     54.84 o 
  -6   1  15      590.66      899.52    133.60 o 
  -5   1  15      286.92      339.65     41.38 o 
  -4   1  15      254.05      260.21     36.00 o 
  -3   1  15      868.55      835.59     49.35 o 
  -2   1  15      116.12      100.05     34.37 o 
  -1   1  15      738.94      847.16     65.13 o 
   0   1  15      999.26     1052.07     64.84 o 
   1   1  15     2695.61     2727.10     79.75 o 
   2   1  15      568.52      567.73     42.94 o 
   3   1  15       71.23      104.88     30.44 o 
   4   1  15        0.11       43.02     47.26 o 
   5   1  15       81.54       73.48     53.04 o 
  -8   2  15      213.70      271.31     78.90 o 
  -7   2  15      826.39      650.89     83.21 o 
  -6   2  15      171.40      140.58     47.43 o 
  -5   2  15      163.84      216.16     52.64 o 
  -4   2  15      451.05      473.95     61.55 o 
  -3   2  15      859.97      773.00     79.03 o 
  -2   2  15      850.48      863.48     55.71 o 
  -1   2  15      607.49      539.28     58.95 o 
   0   2  15       18.20       -6.48     25.54 o 
   1   2  15      356.63      373.16     45.26 o 
   2   2  15      166.21      186.66     33.65 o 
   3   2  15      421.77      423.40     47.09 o 
   4   2  15      476.92      483.39     61.36 o 
   5   2  15       69.64      142.45     59.72 o 
  -7   3  15        3.00       17.88     77.26 o 
  -6   3  15       97.04      110.32     54.52 o 
  -5   3  15        1.64       21.60     56.02 o 
  -4   3  15        9.28      -11.33     47.89 o 
  -3   3  15      141.39      117.78     48.62 o 
  -2   3  15        8.76       16.08     42.16 o 
  -1   3  15        0.20       91.74     77.33 o 
   0   3  15        5.75       75.05     47.20 o 
   1   3  15       18.79      102.70     59.50 o 
   2   3  15        1.59      -38.09     38.09 o 
   3   3  15       22.73      -16.52     62.65 o 
   4   3  15      202.76      118.34    107.78 o 
  -6   4  15       33.21       13.04     47.87 o 
  -5   4  15      114.14       99.34     57.57 o 
  -4   4  15      237.97      274.71     88.81 o 
  -3   4  15      781.97      959.60     88.90 o 
  -2   4  15      857.34      946.74    133.30 o 
  -1   4  15      409.50      415.42     68.23 o 
   0   4  15      256.97      298.15     66.35 o 
   1   4  15       15.40      180.78     54.02 o 
   2   4  15       45.24       87.43     54.35 o 
   3   4  15      194.00       55.88     91.53 o 
  -4   5  15       54.94      110.39     71.73 o 
  -3   5  15       91.38      211.89     72.88 o 
  -2   5  15       10.76       51.23     60.58 o 
  -1   5  15      148.12      229.75     73.83 o 
   0   5  15      288.40      366.69     83.73 o 
   1   5  15      272.33      359.03     73.85 o 
  -8   0  16      111.55      152.84    138.31 o 
  -7   0  16       54.38      172.47     78.58 o 
  -6   0  16       43.64      148.26     72.93 o 
  -5   0  16      556.03      480.12     77.44 o 
  -4   0  16        5.09      141.14     62.46 o 
  -3   0  16     2957.49     3067.80    279.28 o 
  -2   0  16     1838.59     1674.36    161.85 o 
  -1   0  16      868.99      846.95     94.48 o 
   0   0  16      718.10      686.37     66.95 o 
   1   0  16      248.60      332.86     59.54 o 
   2   0  16      181.85       87.14     44.69 o 
   3   0  16     1267.10     1190.80    163.24 o 
   4   0  16      333.59      279.63     89.56 o 
  -7   1  16       15.05      175.27     67.90 o 
  -6   1  16      168.03      149.68     48.93 o 
  -5   1  16      160.21      160.06     37.13 o 
  -4   1  16       37.29       76.42     33.93 o 
  -3   1  16       51.87       53.13     40.16 o 
  -2   1  16       20.05      -32.94     32.94 o 
  -1   1  16       42.44       37.47     32.90 o 
   0   1  16      389.92      435.97     53.41 o 
   1   1  16      563.34      579.36     50.22 o 
   2   1  16      301.64      303.15     47.82 o 
   3   1  16       93.97       89.21     77.41 o 
   4   1  16       32.14      150.91     64.01 o 
  -7   2  16       92.59       -3.57     47.62 o 
  -6   2  16        5.82      157.67     84.04 o 
  -5   2  16        5.83       18.39     43.18 o 
  -4   2  16       52.74       37.34     55.47 o 
  -3   2  16      227.22      244.06     57.77 o 
  -2   2  16      257.98      313.23     55.43 o 
  -1   2  16      370.06      473.23     61.80 o 
   0   2  16      101.23      169.24     39.21 o 
   1   2  16        5.15      -18.88     31.70 o 
   2   2  16      240.39      302.68     84.40 o 
   3   2  16      423.03      270.27     69.89 o 
   4   2  16       72.19       38.67    129.17 o 
  -6   3  16      231.69      358.53     69.17 o 
  -5   3  16      759.30      861.87     80.59 o 
  -4   3  16      691.83      737.75     78.34 o 
  -3   3  16       92.05       76.11     49.27 o 
  -2   3  16        3.72        2.96     41.19 o 
  -1   3  16       81.85      127.25     54.10 o 
   0   3  16      249.26      276.79     61.88 o 
   1   3  16      877.22      909.24    120.25 o 
   2   3  16      754.07      663.08    103.01 o 
   3   3  16       96.27      310.76    142.07 o 
  -5   4  16        9.08       94.07     73.12 o 
  -4   4  16        5.19      147.22     66.12 o 
  -3   4  16       43.91      137.85     70.13 o 
  -2   4  16        6.17       60.42     62.22 o 
  -1   4  16      104.33      232.69     64.42 o 
   0   4  16      136.55      262.90     66.10 o 
   1   4  16       15.62      102.81     59.62 o 
   2   4  16       27.10       11.81     62.83 o 
  -7   1  17      106.96      149.81     73.30 o 
  -6   1  17      134.38      167.28     67.83 o 
  -5   1  17      765.88      757.67     77.37 o 
  -4   1  17      715.57      746.75    111.92 o 
  -3   1  17      259.87      467.72    117.35 o 
  -2   1  17       24.50       72.21     40.88 o 
  -1   1  17      771.49      786.66     64.96 o 
   0   1  17      691.41      792.23     72.90 o 
   1   1  17      502.48      480.58     65.04 o 
   2   1  17      544.00      496.54     53.55 o 
   3   1  17       97.31      182.10     55.90 o 
  -6   2  17        8.88       28.90     61.02 o 
  -5   2  17       50.15      131.91     53.33 o 
  -4   2  17      225.95      282.44     64.95 o 
  -3   2  17      303.01      234.83     55.63 o 
  -2   2  17      476.73      472.77     67.11 o 
  -1   2  17      906.81      925.02     79.47 o 
   0   2  17      197.89      299.57     58.36 o 
   1   2  17       11.67        1.55     36.42 o 
   2   2  17       34.56       11.18     39.34 o 
   3   2  17        5.72      -88.79    114.71 o 
  -5   3  17        9.49       37.23     61.04 o 
  -4   3  17       11.78      -19.89     53.43 o 
  -3   3  17        2.65        8.74     42.80 o 
  -2   3  17       32.82        2.71     43.94 o 
  -1   3  17        0.37        4.26     43.50 o 
   0   3  17       34.85       38.46     48.03 o 
   1   3  17        2.39       38.94     48.11 o 
   2   3  17        2.58       68.59     68.48 o 
  -4   4  17       67.86      142.39     67.22 o 
  -3   4  17      149.96      304.63     75.09 o 
  -2   4  17      389.36      405.43     80.92 o 
  -1   4  17      585.56      710.17     93.43 o 
   0   4  17       59.35       80.98     64.03 o 
  -6   0  18      108.23       67.74     72.73 o 
  -5   0  18      186.77      221.23     74.80 o 
  -4   0  18        1.47       -1.59     75.63 o 
  -3   0  18      608.85      660.44     95.08 o 
  -2   0  18     1734.63     1705.99    130.47 o 
  -1   0  18      882.99      807.84    192.16 o 
   0   0  18      900.22      981.44    116.98 o 
   1   0  18       40.50       -4.22     40.57 o 
   2   0  18       48.71       99.63     73.44 o 
   3   0  18      360.08      323.93     88.37 o 
  -6   1  18        0.88       83.77     99.84 o 
  -5   1  18      267.90      184.32     70.74 o 
  -4   1  18      214.58      222.15     68.23 o 
  -3   1  18       35.98      -33.12     43.38 o 
  -2   1  18       49.15      133.33     43.78 o 
  -1   1  18       28.10       -1.80     35.51 o 
   0   1  18        7.37      -14.72     41.08 o 
   1   1  18       91.37      104.72     67.43 o 
   2   1  18      124.29      182.96     70.25 o 
  -6   2  18      296.91      253.68     83.14 o 
  -5   2  18        7.01      -14.58     64.54 o 
  -4   2  18        6.08       69.23     69.75 o 
  -3   2  18      152.34      222.90     53.72 o 
  -2   2  18      186.34      214.87     61.04 o 
  -1   2  18       34.19      223.17     62.50 o 
   0   2  18       66.58      190.05     83.02 o 
   1   2  18        0.35       42.72     47.02 o 
   2   2  18        0.70      -11.12     76.47 o 
  -4   3  18      173.38      225.16     70.14 o 
  -3   3  18      255.53      146.06     63.06 o 
  -2   3  18      107.85      103.05     60.27 o 
  -1   3  18       12.85       54.02     57.20 o 
   0   3  18      255.45      302.45     70.20 o 
   1   3  18      709.27      505.05     79.40 o 
  -5   1  19      207.60      310.08     82.91 o 
  -4   1  19      552.23      527.20     87.34 o 
  -3   1  19      278.32      215.68     74.73 o 
  -2   1  19       34.66       36.51     60.66 o 
  -1   1  19      225.92      170.65     73.53 o 
   0   1  19       60.56       17.20     53.41 o 
   1   1  19       10.57        1.46     54.99 o 
  -4   2  19       12.03       -7.14     49.94 o 
  -3   2  19      287.11      228.33    102.55 o 
  -2   2  19      291.17      313.21     68.65 o 
  -1   2  19      263.48      290.79     68.18 o 
   0   2  19      382.38      362.38     71.90 o 
  -4   0  20       10.84      214.04    114.59 o 
  -3   0  20       38.61      176.87     90.65 o 
  -2   0  20      249.97      211.93    195.12 o 
  -1   0  20      161.98      169.21     91.49 o 
   0   0  20      277.81      310.95    195.61 o 
  -3   1  20      141.06      210.92    113.38 o 
  -2   1  20      210.90       50.39     69.29 o 
  -1   1  20       45.14       30.73     63.37 o 
                                                 
